# Supplementary material for: Altered Fecal Microbiome and Correlations of the Metabolome with Plasma Metabolites in Dairy Cows with Left Displaced Abomasum
Source: Microbiol Spectr. 2022 Oct 12;10(6):e01972-22. doi: 10.1128/spectrum.01972-22 (PMC9769586; doi:10.1128/spectrum.01972-22)
Supplement: Supplemental file 2 — Table S5. Download spectrum.01972-22-s0002.xlsx, XLSX file, 0.02 MB [file spectrum.01972-22-s0002.xlsx]

## Sheet: Sheet1
Supplementary Table 5. The fecal metabolites that differed between healthy and LDA groups
No.	Adduct	Metabolite name	VIP	Fold change (LDA/Healthy cows)	P-value	m/z	rt(s)	SuperClass	Class	Metabolites origin	KEGG.ID	HMDB
1	(M-H)-	Valeric acid	2.04656	0.307213	0.000465516	101.06	58.9135	Lipids and lipid-like molecules	Fatty Acyls	Others	C00803	HMDB0000892
2	(M+H)+	Thymine	1.65676	0.495083	0.00405479	127.049	78.15	Organoheterocyclic compounds	Diazines	Co-Metabolism	C00178	HMDB0000262
3	(M-H)-	2-Methylbenzoic acid	2.65955	5.75997	3.67033e-05	135.044	132.93	Benzenoids	Benzene and substituted derivatives	Microbiota	C07215	HMDB0002340
4	(M+H-H2O)+	N1-Methyl-2-pyridone-5-carboxamide	1.49567	0.572347	0.0022585	135.054	73.314	Organoheterocyclic compounds	Pyridines and derivatives	Host	C05842	HMDB0004193
5	(M+H)+	Adenine	2.17074	0.349195	0.00202037	136.061	169.552	Organoheterocyclic compounds	Imidazopyrimidines	Co-Metabolism	C00147	HMDB0000034
6	(M-H)-	Salicylic acid	1.70214	0.548929	0.00305682	137.024	37.496	Benzenoids	Benzene and substituted derivatives	Microbiota	C00805	HMDB0001895
7	(M+H)+	Urocanic acid	1.00601	0.736146	0.0459782	139.049	295.943	Organoheterocyclic compounds	Azoles	Co-Metabolism	C00785	HMDB0000301
8	(M-H2O-H)-	2-Oxoadipic acid	1.87254	0.404615	0.0074313	141.017	350.536	Organic acids and derivatives	Keto acids and derivatives	Co-Metabolism	C00322	HMDB0000225
9	(M+H)+	Dimethylbenzimidazole	1.7083	0.537444	0.0197439	147.09	40.224	Organoheterocyclic compounds	Benzimidazoles	Microbiota	C03114	HMDB0003701
10	M+	Citramalic acid	1.82233	0.530881	0.00286329	148.038	44.591	Lipids and lipid-like molecules	Fatty Acyls	Microbiota	C00815	HMDB0000426
11	(M+H)+	6-Methyladenine	1.22998	0.65108	0.0223146	150.076	167.305	Organoheterocyclic compounds	Imidazopyrimidines	Others	C08434	HMDB0002099
12	(M-H)-	p-Hydroxyphenylacetic acid	2.08136	7.76748	0.0209129	151.039	199.844	Benzenoids	Phenols	Co-Metabolism	C00642	HMDB0000020
13	(M-H)-	Pimelic acid	1.47473	1.91938	0.00304621	159.066	372.616	Lipids and lipid-like molecules	Fatty Acyls	Microbiota	C02656	HMDB0000857
14	(M-H)-	Suberic acid	2.17063	4.48467	0.0427449	173.081	362.382	Lipids and lipid-like molecules	Fatty Acyls	Others	C08278	HMDB0000893
15	(M-H)-	Indoleacetic acid	1.20854	1.78746	0.0140927	174.055	138.875	Organoheterocyclic compounds	Indoles and derivatives	Co-Metabolism	C00954	HMDB0000197
16	(M+H)+	L-Citrulline	1.55327	2.32628	0.0146362	176.102	447.399	Organic acids and derivatives	Carboxylic acids and derivatives	Co-Metabolism	C00327	HMDB0000904
17	(M-H)-	4-Pyridoxic acid	1.90438	0.47498	0.00142374	182.045	42.8085	Organoheterocyclic compounds	Pyridines and derivatives	Co-Metabolism	C00847	HMDB0000017
18	(M-H)-	Azelaic acid	2.61103	6.0227	0.00420654	187.097	347.609	Lipids and lipid-like molecules	Fatty Acyls	Others	C08261	HMDB0000784
19	(M+H)+	Pro-Ala	1.4173	0.640412	0.0119035	187.107	97.354	Organic acids and derivatives	Carboxylic acids and derivatives	Others	/	HMDB0029010
20	(M-H)-	Ferulic acid	1.71033	0.484814	0.00252844	193.05	157.585	Others	Others	Microbiota	C01494	HMDB0000954
21	(M+CH3COO+2H)+	2-Phenylacetamide	1.22312	1.65203	0.00470133	196.096	44.823	Benzenoids	Benzene and substituted derivatives	Microbiota	C02505	HMDB0010715
22	M-	O-Phospho-L-threonine	1.88159	2.92919	0.00379569	199.027	76.05	Organic acids and derivatives	Carboxylic acids and derivatives	Microbiota	C12147	HMDB0011185
23	(M-H)-	Sebacic acid	2.07265	3.94954	0.0349166	201.113	332.666	Lipids and lipid-like molecules	Fatty Acyls	Others	C08277	HMDB0000792
24	(M+H-H2O)+	Traumatic acid	1.73976	0.527241	0.000574956	211.132	76.787	Lipids and lipid-like molecules	Fatty Acyls	Others	C16308	HMDB0000933
25	(M-H)-	Tridecanoic acid	1.27625	1.84092	0.0159099	213.185	45.716	Lipids and lipid-like molecules	Fatty Acyls	Others	C17076	HMDB0000910
26	(M+H)+	Val-Val	1.64949	0.425796	0.0126493	217.158	121.408	Organic acids and derivatives	Carboxylic acids and derivatives	Others	/	HMDB0029140
27	(M+CH3CN+H)+	Quinate	2.13933	0.445911	0.00485907	234.096	443.536	Others	Others	Microbiota	C00296	HMDB0003072
28	(M-H)-	Lumichrome	1.48819	0.484923	0.0408067	241.072	65.5745	Organoheterocyclic compounds	Pteridines and derivatives	Others	C01727	HMDB0254199
29	(M-H)-	Pentadecanoic acid	1.00659	1.53613	0.0354257	241.217	43.9125	Lipids and lipid-like molecules	Fatty Acyls	Others	C16537	HMDB0000826
30	(M+H)+	Cytidine	1.82143	0.490396	0.0177311	244.094	238.091	Nucleosides, nucleotides, and analogues	Pyrimidine nucleosides	Co-Metabolism	C00475	HMDB0000089
31	(M+H)+	Deoxyadenosine	2.55525	0.402081	0.0134774	252.109	146.952	Nucleosides, nucleotides, and analogues	Purine nucleosides	Co-Metabolism	C00559	HMDB0000101
32	(M-H)-	Deoxyguanosine	1.49356	0.50704	0.0302654	266.088	181.994	Nucleosides, nucleotides, and analogues	Purine nucleosides	Co-Metabolism	C00330	HMDB0000085
33	(M+H)+	Adenosine	2.01946	0.459635	0.0136085	268.104	176.65	Nucleosides, nucleotides, and analogues	Purine nucleosides	Co-Metabolism	C00212	HMDB0000050
34	(M+H)+	Stearidonic acid	1.69417	0.499023	0.000364374	277.216	155.949	Lipids and lipid-like molecules	Fatty Acyls	Host	C16300	HMDB0006547
35	(M+H)+	gamma-Linolenic acid	1.46285	0.635937	0.00143852	279.231	73.717	Lipids and lipid-like molecules	Fatty Acyls	Co-Metabolism	C06426	HMDB0003073
36	(M+H)+	Linoleic acid	1.84897	0.469079	0.000406119	281.247	96.446	Lipids and lipid-like molecules	Fatty Acyls	Co-Metabolism	C01595	HMDB0000673
37	(M+H)+	Guanosine	1.55401	2.16773	0.00881433	284.095	342.544	Nucleosides, nucleotides, and analogues	Purine nucleosides	Co-Metabolism	C00387	HMDB0000133
38	(M+H)+	Sphingosine	1.52447	2.46671	0.0219899	300.289	89.257	Organic nitrogen compounds	Organonitrogen compounds	Co-Metabolism	C00319	HMDB0000252
39	(M+H)+	Phytosphingosine	1.16504	0.642938	0.012326	318.299	146.356	Organic nitrogen compounds	Organonitrogen compounds	Co-Metabolism	C12144	HMDB0004610
40	(M-H)-	Adenosine 3',5'-cyclic phosphate	2.03742	0.436679	0.0126901	328.044	278.996	Nucleosides, nucleotides, and analogues	Purine nucleotides	Co-Metabolism	C00575	HMDB0000058
41	(M+H)+	Adenosine 2',3'-cyclic monophosphate	2.18837	0.418504	0.00815498	330.059	278.961	Nucleosides, nucleotides, and analogues	Purine nucleotides	Microbiota	C02353	HMDB0011616
42	(M+H)+	Cholic acid	1.48445	1.94595	0.00701253	409.294	198.057	Lipids and lipid-like molecules	Steroids and steroid derivatives	Co-Metabolism	C00695	HMDB0000619
43	(M+H)+	Stearoylcarnitine	1.70431	0.437449	0.0191114	428.383	192.964	Lipids and lipid-like molecules	Fatty Acyls	Others	/	HMDB0000848
44	(M+H)+	Glycodeoxycholic acid	1.37071	2.35568	0.0312123	450.32	212.721	Lipids and lipid-like molecules	Steroids and steroid derivatives	Microbiota	C05464	HMDB0000631
45	(M-H)-	Oleanolic acid	1.21892	1.62161	0.00731953	455.351	38.6365	Lipids and lipid-like molecules	Prenol lipids	Others	C17148	HMDB0002364
46	(M-H)-	Taurolithocholic acid	1.25405	2.20143	0.0457559	482.293	77.0085	Lipids and lipid-like molecules	Steroids and steroid derivatives	Microbiota	C02592	HMDB0000722
47	(M+H)+	Biliverdin	1.86425	2.90281	0.0477108	583.254	250.736	Organoheterocyclic compounds	Tetrapyrroles and derivatives	Co-Metabolism	C00500	HMDB0001008
48	(2M-H)-	3b-Hydroxy-5-cholenoic acid	1.78055	3.80808	0.0415201	747.556	54.062	Lipids and lipid-like molecules	Steroids and steroid derivatives	Others	/	HMDB0000308
