# Supplementary material for: Altered Fecal Microbiome and Correlations of the Metabolome with Plasma Metabolites in Dairy Cows with Left Displaced Abomasum
Source: Microbiol Spectr. 2022 Oct 12;10(6):e01972-22. doi: 10.1128/spectrum.01972-22 (PMC9769586; doi:10.1128/spectrum.01972-22)
Supplement: Supplemental file 3 — Table S7. Download spectrum.01972-22-s0003.xlsx, XLSX file, 0.3 MB [file spectrum.01972-22-s0003.xlsx]

## Sheet: Sheet1
Supplementary Table 7. The abundance of KOs that differed between healthy and LDA groups
Ko id	Abundance mean in Healthy cows	Abundance mean in LDA cows	Fold change (LDA vs. healthy groups)	P-value	Adjusted P-value
K00001	2164.9	3046.6	1.40727	0.0140625	0.0868583
K00002	37.1	32.5	0.876011	0.372774	0.502606
K00003	17077.8	15793.6	0.924803	0.215651	0.40674
K00005	6849.1	6971.5	1.01787	0.822511	0.877582
K00008	17588.7	17214.3	0.978714	0.745889	0.81512
K00009	946.8	872.9	0.921948	0.455199	0.577116
K00010	4444.7	4386.4	0.986883	0.845046	0.894655
K00012	11628.3	11338.3	0.975061	0.599639	0.696689
K00013	17783.2	16856.9	0.947912	0.22639	0.40674
K00014	18851.8	18457	0.979058	0.650255	0.73762
K00016	20485.9	17909.6	0.87424	0.0183077	0.0980873
K00018	10647.9	10791	1.01344	0.799609	0.860097
K00019	217.7	77.8	0.357373	0.0308175	0.129316
K00020	472.7	629.5	1.33171	0.0271118	0.120616
K00024	6155.2	6096.2	0.990415	0.944966	0.962029
K00025	17.3	276.7	15.9942	0.0144956	0.0868583
K00027	15457.9	14948.6	0.967052	0.572322	0.673395
K00029	574.7	1051.1	1.82895	0.0155867	0.0894781
K00030	1051.6	1007.7	0.958254	0.680442	0.762783
K00031	15924.3	15174.2	0.952896	0.307773	0.440515
K00033	422.4	806	1.90814	0.0173868	0.0953056
K00034	174.3	231.2	1.32645	0.0143349	0.0868583
K00036	392.2	786.9	2.00637	0.0147168	0.0871925
K00038	8.2	12.3	1.5	0.168712	0.393022
K00040	1582.8	1790.4	1.13116	0.361556	0.492572
K00041	1538.2	1905	1.23846	0.109226	0.311669
K00042	2568.4	2632	1.02476	0.834497	0.887809
K00043	17.5	21.5	1.22857	0.447608	0.570427
K00046	14882.6	13664.3	0.918139	0.0584595	0.208012
K00048	3860.4	4187.7	1.08478	0.483812	0.597214
K00050	3169.3	2478.5	0.782034	4.13552e-05	0.00714148
K00052	17908.3	16755.8	0.935644	0.129363	0.342099
K00053	17623.2	16519.5	0.937372	0.142697	0.360056
K00054	50.5	64.7	1.28119	0.175012	0.3989
K00055	3.2	6.6	2.0625	0.0294605	0.125519
K00057	18887.3	17920	0.948786	0.226182	0.40674
K00058	33346.7	31244.3	0.936953	0.156464	0.379792
K00059	40854.2	40260.1	0.985458	0.756381	0.825366
K00060	1630.4	1588.1	0.974055	0.844256	0.894075
K00065	2951.1	3306.8	1.12053	0.114127	0.320666
K00066	17.3	277.1	16.0173	0.0143731	0.0868583
K00067	16547.9	16012.6	0.967651	0.496574	0.608497
K00068	449.7	601.3	1.33711	0.104233	0.302235
K00073	93.7	124.7	1.33084	0.27133	0.410861
K00074	17456.2	15824.8	0.906543	0.0636252	0.22115
K00075	17673.1	16501	0.933679	0.128717	0.340878
K00076	202.3	358.8	1.7736	0.0242871	0.113946
K00077	16307.9	15250.2	0.935142	0.145212	0.362981
K00082	603.4	318.9	0.528505	0.00904668	0.0830669
K00086	903.9	875.3	0.968359	0.796557	0.858071
K00087	3852.9	3312.6	0.859768	0.0269933	0.120616
K00088	18019.9	17058.9	0.94667	0.202585	0.40674
K00091	406.8	594.3	1.46091	0.00209642	0.0448419
K00096	1435.6	1356	0.944553	0.667001	0.752259
K00097	7732.1	7724.7	0.999043	0.989155	0.992447
K00098	13.4	107.1	7.99254	0.0991594	0.292409
K00099	17847.8	16778.8	0.940105	0.171319	0.396101
K00100	24440.1	25017.7	1.02363	0.686612	0.766195
K00104	819.8	1756.3	2.14235	0.000318156	0.0166234
K00108	58.4	295.3	5.05651	0.026821	0.120616
K00111	13733.6	13162.3	0.958401	0.352281	0.484049
K00112	44.5	31.2	0.701124	0.539729	0.64497
K00113	43.6	30.5	0.699541	0.546581	0.651211
K00116	58.4	295.5	5.05993	0.0274171	0.121118
K00117	40.8	564.9	13.8456	0.0134725	0.0868583
K00118	17.9	277.9	15.5251	0.0142511	0.0868583
K00121	368.5	484.6	1.31506	0.0717418	0.238731
K00122	6.4	18	2.8125	0.0126232	0.0868583
K00123	631.4	1086.2	1.7203	0.00929651	0.0845049
K00124	160	164	1.025	0.905493	0.933782
K00127	60.3	71.1	1.1791	0.664265	0.74963
K00128	4305.8	4230.4	0.982489	0.829051	0.883422
K00130	822.5	666.9	0.810821	0.142776	0.360056
K00131	785	666.9	0.849554	0.248573	0.40674
K00132	11.9	18.3	1.53782	0.00681857	0.0739245
K00133	18148	17466.6	0.962453	0.383966	0.513204
K00134	19628.3	18767.5	0.956145	0.300611	0.434996
K00135	121.4	231.9	1.91021	0.00221258	0.045444
K00140	225.4	329.8	1.46318	5.50106e-05	0.00753238
K00145	34680.9	32345.7	0.932666	0.12385	0.334485
K00146	36.8	12	0.326087	0.250988	0.40674
K00147	17586.1	16595	0.943643	0.192024	0.40674
K00151	37.8	13.2	0.349206	0.254654	0.40674
K00155	19.3	280.4	14.5285	0.0137765	0.0868583
K00156	2596.1	2278.9	0.877817	0.386618	0.514702
K00158	18.3	45.6	2.4918	0.000614263	0.0239913
K00161	3737.7	3422.1	0.915563	0.207789	0.40674
K00162	3737.5	3422.1	0.915612	0.208095	0.40674
K00163	52.9	128.5	2.42911	0.202731	0.40674
K00164	88.5	438.8	4.95819	0.0154452	0.0889424
K00169	7596	6164.3	0.811519	0.000326484	0.0166234
K00170	7122.6	5682	0.797742	0.000130542	0.0125553
K00171	7062.4	5645.9	0.799431	0.000134336	0.0125553
K00172	7617.6	6188	0.812329	0.000334227	0.0166234
K00174	12619.8	12381.1	0.981085	0.745879	0.81512
K00175	13222.5	12778.8	0.966444	0.559641	0.662714
K00176	9361.1	9173.5	0.97996	0.669794	0.754488
K00177	9375.6	9211.9	0.98254	0.709824	0.785906
K00179	9685.9	9585.5	0.989634	0.858699	0.904664
K00180	11759.8	11570.6	0.983911	0.704207	0.781114
K00183	74.3	81.6	1.09825	0.460661	0.581448
K00184	35.6	386.1	10.8455	0.00246599	0.0482265
K00185	22.4	310.7	13.8705	0.00982779	0.0856918
K00190	17.4	45.9	2.63793	0.000744155	0.0257429
K00194	208.8	274.4	1.31418	0.25556	0.40674
K00197	969.8	892.2	0.919984	0.430951	0.555711
K00198	6476.2	6474.9	0.999799	0.997296	0.998646
K00208	2927.3	2949.8	1.00769	0.952468	0.967383
K00215	18879.3	17932.9	0.949871	0.245511	0.40674
K00219	48.7	29.5	0.605749	0.385734	0.514265
K00226	22278.2	20879.3	0.937208	0.148377	0.367661
K00228	56.7	43.2	0.761905	0.513396	0.622711
K00230	880.6	802.6	0.911424	0.506334	0.615554
K00239	7831.1	6826.7	0.871742	0.0893164	0.274525
K00240	3602.9	3840.5	1.06595	0.637438	0.726675
K00241	3344.4	3603	1.07732	0.617437	0.711111
K00242	55.8	43	0.770609	0.532332	0.638971
K00243	7808.5	8223.3	1.05312	0.500296	0.610111
K00244	6032.6	5731.7	0.950121	0.365118	0.495236
K00245	82.2	174.6	2.12409	0.134178	0.348078
K00246	51	127.5	2.5	0.200809	0.40674
K00247	48.4	116.3	2.40289	0.255886	0.40674
K00248	13751.1	12305.9	0.894903	0.0263127	0.119984
K00249	92.9	117.7	1.26695	0.310096	0.442223
K00257	7954.9	7436.3	0.934807	0.275161	0.412184
K00259	911.1	1122.2	1.2317	0.109215	0.311669
K00260	107.7	137.1	1.27298	0.0483147	0.180424
K00261	46	81.7	1.77609	0.000154187	0.0132565
K00262	20174.8	18863.6	0.935008	0.159677	0.383079
K00263	78.9	352.5	4.46768	0.00847131	0.0825573
K00265	3028.4	3712.3	1.22583	0.18231	0.40674
K00266	55713.9	51735.1	0.928585	0.10091	0.295379
K00274	75	336.1	4.48133	0.0112883	0.0868583
K00275	127.1	545.5	4.2919	0.00412799	0.0580273
K00278	11655.3	11788.3	1.01141	0.793273	0.856458
K00281	2758.4	2634.3	0.95501	0.739465	0.810634
K00282	4308.9	4312.1	1.00074	0.989226	0.992447
K00283	4308.9	4312.1	1.00074	0.989226	0.992447
K00284	8499.6	7845	0.922985	0.236326	0.40674
K00285	96.5	311.9	3.23212	0.0551808	0.199222
K00286	18213.4	17219.3	0.945419	0.207776	0.40674
K00287	18030.3	17247.7	0.956595	0.32212	0.452461
K00290	13877.5	12989.8	0.936033	0.157249	0.380555
K00297	12567.5	12301.9	0.978866	0.634358	0.724846
K00299	21.4	282.7	13.2103	0.0137314	0.0868583
K00302	59.3	90.2	1.52108	0.00265814	0.0496839
K00303	32.1	70.9	2.20872	0.0415665	0.160074
K00309	14.2	25.8	1.8169	0.0207009	0.105706
K00311	16.3	29.9	1.83436	0.0130641	0.0868583
K00313	56.1	66.7	1.18895	0.672674	0.75681
K00322	37.5	14.5	0.386667	0.292324	0.426196
K00324	351.8	314.5	0.893974	0.731246	0.804808
K00325	148.8	155.1	1.04234	0.930442	0.952865
K00330	3343.4	3596.5	1.0757	0.62446	0.71652
K00331	3352.2	3697.5	1.10301	0.498503	0.609043
K00332	142.6	474.7	3.32889	0.00254822	0.0491961
K00333	142.9	477.2	3.3394	0.00245393	0.0482265
K00334	14261.9	13677.8	0.959045	0.459309	0.580336
K00335	13578.9	12459.3	0.917549	0.120999	0.331112
K00336	20596.8	18624.3	0.904233	0.0879183	0.27154
K00337	3356.5	3710.7	1.10553	0.489095	0.602527
K00338	3354.4	3700.8	1.10327	0.497498	0.608878
K00339	3354.4	3700.5	1.10318	0.497783	0.608878
K00340	3354.4	3700.4	1.10315	0.497838	0.608878
K00341	3353.7	3700	1.10326	0.497446	0.608878
K00342	3355	3700.8	1.10307	0.49815	0.609014
K00343	3354.5	3700.7	1.1032	0.497651	0.608878
K00344	105.1	288.6	2.74596	0.00384757	0.0570813
K00346	3212.5	3232.7	1.00629	0.968231	0.977092
K00347	3214.1	3239.6	1.00793	0.959894	0.9707
K00348	3214.4	3239.6	1.00784	0.960371	0.9707
K00349	3214.1	3239.5	1.0079	0.960052	0.9707
K00350	3214.7	3240.2	1.00793	0.959899	0.9707
K00351	3214	3239.5	1.00793	0.959898	0.9707
K00356	115.3	66.7	0.578491	0.251769	0.40674
K00358	274.1	143.5	0.523532	0.0498846	0.184239
K00359	5286.1	4935.4	0.933656	0.224615	0.40674
K00362	235.4	136.8	0.581138	0.115142	0.322729
K00364	50.4	56.3	1.11706	0.543429	0.648501
K00365	17.7	278.8	15.7514	0.0138401	0.0868583
K00366	339.6	685.6	2.01885	0.00277841	0.0503519
K00370	44	31.4	0.713636	0.557819	0.660979
K00371	44.2	32.8	0.742081	0.597497	0.694637
K00372	35.7	307.8	8.62185	0.0102829	0.0868583
K00373	44.2	32.5	0.735294	0.58574	0.68398
K00374	45	41.6	0.924444	0.876586	0.916757
K00375	13682.3	12552	0.91739	0.1465	0.365213
K00378	18020.5	16579.9	0.920058	0.0659409	0.226463
K00380	75.3	579.4	7.69456	0.0184645	0.0986463
K00381	59.9	303.6	5.06845	0.023452	0.111586
K00382	9393	9831.5	1.04668	0.4343	0.55946
K00383	72.6	144.6	1.99174	0.228884	0.40674
K00384	31776.3	30243.5	0.951763	0.266234	0.409714
K00385	1528.6	2266	1.4824	0.000225762	0.0155034
K00390	967.3	1435	1.48351	0.0862175	0.267629
K00394	460.9	715	1.55131	0.0780916	0.251924
K00404	20.6	284.6	13.8155	0.0127566	0.0868583
K00405	22	291.2	13.2364	0.0124838	0.0868583
K00406	21.4	283.7	13.257	0.0131764	0.0868583
K00411	19.4	31.1	1.60309	0.0257512	0.119003
K00412	19.7	32.8	1.66497	0.0116515	0.0868583
K00413	19.3	30.8	1.59585	0.0263646	0.120037
K00425	3365.8	3433.9	1.02023	0.891587	0.926855
K00426	3296.7	3412	1.03497	0.818743	0.876056
K00428	2116.9	2370.2	1.11966	0.447077	0.570143
K00432	6327	6692.9	1.05783	0.269326	0.410625
K00433	53.9	328.7	6.09833	0.00950103	0.0848231
K00437	82.4	70	0.849515	0.327103	0.458069
K00441	191	200	1.04712	0.87361	0.915199
K00450	59.5	111	1.86555	0.0115027	0.0868583
K00455	36.4	11.1	0.304945	0.24308	0.40674
K00457	5.1	9.3	1.82353	0.0189814	0.100178
K00459	501.9	366.4	0.730026	0.0905154	0.276787
K00483	47	25.5	0.542553	0.32589	0.456543
K00484	37.4	13.5	0.360963	0.268933	0.410625
K00494	22.3	288.2	12.9238	0.0118232	0.0868583
K00507	35.2	363.5	10.3267	0.00296577	0.0515676
K00510	8.4	9.8	1.16667	0.652635	0.73944
K00517	27.3	98.5	3.60806	0.00648963	0.0716184
K00520	48.7	388.2	7.97125	0.00259512	0.0492008
K00525	14822.4	13910.4	0.938472	0.139614	0.355965
K00526	1872.4	2259.2	1.20658	0.104907	0.303476
K00527	24243.1	22844.3	0.942301	0.194993	0.40674
K00528	17501.6	15833.6	0.904694	0.0357245	0.144659
K00532	147.1	212.8	1.44663	0.00969831	0.0851654
K00533	1757.1	2341.2	1.33242	0.0293676	0.125519
K00537	11930.6	11439.2	0.958812	0.361694	0.492572
K00540	21950.4	21417.2	0.975709	0.601841	0.698151
K00547	130.3	196	1.50422	0.00302683	0.0515676
K00548	28836.7	26609.2	0.922755	0.0587411	0.208413
K00549	1373.6	1396.9	1.01696	0.900958	0.931183
K00554	18496.8	17376.3	0.939422	0.157744	0.380915
K00556	2714.4	2332.9	0.859453	0.311841	0.44378
K00557	62.2	153.8	2.47267	0.119137	0.329084
K00558	32288.9	29534.4	0.914692	0.0505445	0.185564
K00560	15059.7	14052.5	0.93312	0.131697	0.345455
K00563	4959.7	4427.7	0.892735	0.0314358	0.131113
K00564	4139.4	3631.2	0.877229	0.0500757	0.184761
K00566	21165.6	20605.1	0.973518	0.530824	0.637535
K00567	17468.4	16443.4	0.941323	0.161303	0.385232
K00568	126.8	249.3	1.96609	0.0767896	0.249598
K00569	18.5	281.9	15.2378	0.0129088	0.0868583
K00571	14782.6	13435.7	0.908886	0.10596	0.306283
K00573	147.6	425.6	2.88347	0.0118097	0.0868583
K00574	890.5	1430.9	1.60685	0.00600857	0.0677246
K00575	13110.2	12636.1	0.963837	0.517829	0.62665
K00584	31.6	48.4	1.53165	0.0631912	0.220394
K00588	142.4	107.5	0.754916	0.113062	0.319809
K00590	121.8	45.2	0.3711	0.00167728	0.0413394
K00595	13865.4	12847.8	0.926609	0.225714	0.40674
K00598	852	693.3	0.813732	0.113606	0.319987
K00599	34776.1	33893.1	0.974609	0.572801	0.673395
K00600	18290.5	17181.4	0.939362	0.14718	0.36666
K00602	38276	36814.5	0.961817	0.393195	0.521954
K00603	3593.3	3142.1	0.874433	0.0167492	0.0935373
K00604	18548.7	17718.5	0.955242	0.292651	0.426196
K00605	4046.5	4624.1	1.14274	0.251509	0.40674
K00606	12294.3	11387.8	0.926267	0.0995926	0.292994
K00609	18133.6	17227.6	0.950037	0.235556	0.40674
K00610	10618	10101	0.951309	0.428237	0.553758
K00611	16666.3	15743.1	0.944607	0.292395	0.426196
K00612	30.2	287.6	9.52318	0.0153265	0.0885347
K00615	45319.4	44274.1	0.976935	0.652438	0.73944
K00616	7341.2	7596.2	1.03474	0.68641	0.766195
K00619	10	39.2	3.92	5.33772e-06	0.00298237
K00620	26608.3	24549.4	0.922622	0.144566	0.362839
K00625	16800.4	15326	0.91224	0.039492	0.155156
K00626	12082.1	11187.5	0.925957	0.155597	0.378948
K00627	3771.9	3523.1	0.934039	0.358005	0.489839
K00631	49.2	118.7	2.4126	0.244004	0.40674
K00632	328.4	485.3	1.47777	0.0403287	0.156673
K00633	523.7	851.4	1.62574	0.0305471	0.128625
K00634	3906.3	4144	1.06085	0.632783	0.724272
K00638	10651.5	8952.4	0.840483	0.000490571	0.0210888
K00639	9204.2	8052.9	0.874916	0.0399816	0.156071
K00640	18303.2	18080	0.987805	0.777809	0.842523
K00641	2743.3	2680.3	0.977035	0.860021	0.905582
K00643	17.7	27.5	1.55367	0.0688675	0.233581
K00645	23579.6	21796.2	0.924367	0.0631092	0.220316
K00647	85.5	185.1	2.16491	0.139397	0.355905
K00648	23678.1	21874.7	0.923837	0.0560598	0.201202
K00651	14865.2	13806.7	0.928793	0.130847	0.344054
K00652	2991	3746.3	1.25252	0.146229	0.364783
K00655	23678.6	23040.9	0.973069	0.584753	0.683043
K00656	27421.2	26750.6	0.975544	0.630117	0.72208
K00657	4468.1	4960.3	1.11016	0.321567	0.451856
K00658	103.7	519.9	5.0135	0.00459263	0.0604233
K00660	19.5	281.3	14.4256	0.0135756	0.0868583
K00661	11943.9	11222.5	0.939601	0.240159	0.40674
K00662	180.6	252.2	1.39646	0.101188	0.295725
K00663	18.5	43.6	2.35676	0.0179063	0.0968619
K00666	5338.4	4989.2	0.934587	0.234937	0.40674
K00672	29.2	6.9	0.236301	0.0239938	0.113144
K00673	19.1	278.8	14.5969	0.014377	0.0868583
K00674	2996.1	2674.9	0.892794	0.368014	0.498004
K00675	93.1	375.5	4.0333	0.00858861	0.0825573
K00676	3958.5	4326.6	1.09299	0.277292	0.413199
K00677	3831.9	4770.5	1.24494	0.189203	0.40674
K00680	16349.4	16167.2	0.988856	0.796235	0.858071
K00681	3671.2	3300.4	0.898998	0.0919476	0.280377
K00684	300.3	487.2	1.62238	0.11251	0.318491
K00685	21.9	285.5	13.0365	0.0127498	0.0868583
K00688	23949.2	23098.3	0.964471	0.470444	0.588971
K00690	1740.3	1741.3	1.00057	0.995349	0.997237
K00691	4	5.4	1.35	0.316831	0.447809
K00692	764.1	623.9	0.816516	0.172268	0.397551
K00694	1053.1	1009.5	0.958598	0.687085	0.766492
K00697	9	12.9	1.43333	0.0502537	0.184994
K00700	22721.7	21179.2	0.932113	0.119955	0.32923
K00702	5288.1	4858.8	0.918818	0.211937	0.40674
K00703	23066.4	21355.1	0.92581	0.0804222	0.256754
K00705	15140.8	15862.8	1.04769	0.393725	0.522446
K00712	207.4	321	1.54773	0.0977521	0.289872
K00721	8319.1	8552.9	1.0281	0.655146	0.741577
K00737	29.1	57	1.95876	0.000733869	0.0257429
K00748	3349.7	3714.6	1.10894	0.478413	0.594046
K00752	15.9	25.4	1.59748	0.0759931	0.247748
K00754	10579.7	10233.9	0.967315	0.563965	0.66634
K00756	7768.1	7613.1	0.980047	0.723314	0.797998
K00757	16967.9	15376.6	0.906217	0.0242074	0.113716
K00758	39.6	18.2	0.459596	0.318315	0.448822
K00759	13347.2	12715.9	0.952702	0.260091	0.407999
K00760	17665.6	16628.6	0.941298	0.155433	0.378948
K00761	18615.4	17249.1	0.926604	0.081182	0.257566
K00762	17212.9	16297.4	0.946813	0.23556	0.40674
K00763	15995.1	15313.9	0.957412	0.39771	0.525494
K00764	22228.6	21377.9	0.961729	0.418672	0.54367
K00765	14497.9	14091.7	0.971982	0.536524	0.642391
K00766	11910	11657.4	0.978791	0.676167	0.759584
K00767	12770.9	12272.4	0.960966	0.389034	0.517173
K00768	13300.2	12273.1	0.922776	0.140498	0.357236
K00769	40.9	24.9	0.608802	0.472344	0.590825
K00772	158.5	491.6	3.10158	0.00352076	0.0546902
K00773	18295.4	17406.7	0.951425	0.249378	0.40674
K00782	110.9	149.9	1.35167	0.162309	0.386386
K00783	18512.3	17681.2	0.955106	0.292663	0.426196
K00784	8576.7	8647.4	1.00824	0.917125	0.943409
K00786	3960.1	3676.2	0.92831	0.430228	0.555167
K00788	17737.6	17188	0.969015	0.496394	0.608497
K00789	22982.8	21807.6	0.948866	0.23958	0.40674
K00790	32797.2	29793.5	0.908416	0.029907	0.126506
K00791	18997.4	18287.4	0.962626	0.37252	0.502447
K00793	15239.5	14258.7	0.935641	0.135576	0.349085
K00794	15663.5	14692.6	0.938015	0.153975	0.376237
K00795	123.6	272.9	2.20793	0.203565	0.40674
K00796	10483.6	10452.4	0.997024	0.954626	0.968245
K00797	12234.7	11231.1	0.917971	0.11343	0.319987
K00798	14347.4	12898.5	0.899013	0.0515752	0.188522
K00799	260.3	385.6	1.48137	0.152834	0.374937
K00800	18333.2	17426.6	0.950549	0.240182	0.40674
K00801	19.3	279.7	14.4922	0.0141044	0.0868583
K00803	146.4	224.3	1.5321	0.0159689	0.0902547
K00805	14327.1	13394	0.934872	0.245192	0.40674
K00806	18144	17438.9	0.961139	0.361053	0.492466
K00809	85.3	28.5	0.334115	0.00170469	0.041462
K00811	3291.3	3322.6	1.00951	0.951702	0.967074
K00812	4329.9	4523.3	1.04467	0.490066	0.603322
K00813	51.7	129.9	2.51257	0.187227	0.40674
K00817	19069.3	17888.2	0.938063	0.135468	0.349085
K00818	3088.9	3148.5	1.01929	0.879287	0.918802
K00820	18404	17664.7	0.959829	0.352464	0.484049
K00821	29798.5	27199.1	0.912767	0.136353	0.350555
K00823	846.9	693.1	0.818397	0.118652	0.328602
K00824	594.2	831.8	1.39987	0.0246717	0.115166
K00826	18195.4	17601.8	0.967376	0.455504	0.577184
K00830	100.9	144.2	1.42914	0.0757847	0.247505
K00831	17475.2	16224.3	0.928419	0.0992626	0.292409
K00832	416.4	627.9	1.50793	0.00453032	0.0600061
K00833	2953.7	3517.2	1.19078	0.106758	0.306914
K00835	266	357	1.34211	0.41672	0.542096
K00836	212.6	69.4	0.326435	0.0271673	0.120718
K00837	2927.6	3356.1	1.14637	0.367169	0.497617
K00839	588.6	879.9	1.4949	0.0664347	0.227627
K00841	52.5	68	1.29524	0.163722	0.38748
K00844	455.9	425.3	0.93288	0.646786	0.73484
K00845	29503.1	28929.2	0.980548	0.657609	0.74348
K00847	22213.3	20931.6	0.9423	0.173693	0.397858
K00848	2246.6	3123.5	1.39032	0.00574395	0.0666134
K00849	18755.5	17036.8	0.908363	0.031695	0.131955
K00850	44163.7	42286.5	0.957495	0.367189	0.497617
K00851	72.3	404.4	5.59336	0.0207384	0.105744
K00852	10420.8	11126.7	1.06774	0.337781	0.468901
K00853	282	492.3	1.74574	0.0486952	0.180931
K00854	21976.1	20875.7	0.949927	0.357657	0.489725
K00855	38.5	13	0.337662	0.2395	0.40674
K00857	5575.5	5167.6	0.926841	0.135364	0.349085
K00858	18306.3	17140.8	0.936333	0.127623	0.339929
K00859	18179.6	17238.1	0.948211	0.221304	0.40674
K00860	638.4	1280.2	2.00533	0.00502251	0.0629321
K00863	190.6	330.4	1.73347	0.00258156	0.0491961
K00864	17509.2	15744.3	0.899202	0.0503652	0.185089
K00865	5274.2	6522.5	1.23668	0.00368966	0.0559043
K00867	57.5	140.4	2.44174	0.169079	0.393082
K00868	10657	10137.9	0.95129	0.429084	0.554077
K00869	66.7	66.4	0.995502	0.98089	0.986225
K00872	3554.7	3921.9	1.1033	0.189206	0.40674
K00873	18661.1	17786.3	0.953122	0.270034	0.410625
K00874	18219.4	17402.3	0.955152	0.345702	0.476177
K00876	25539.9	23673.6	0.926926	0.0928364	0.282144
K00878	13385.2	12335.7	0.921593	0.184563	0.40674
K00879	953.9	1162.6	1.21879	0.309414	0.442002
K00880	930.8	1283.5	1.37892	0.0992569	0.292409
K00881	69.7	106.8	1.53228	0.0239354	0.113118
K00882	7708.7	8241.6	1.06913	0.409206	0.535896
K00883	236	272.8	1.15593	0.361822	0.492572
K00884	38.6	13.5	0.349741	0.25441	0.40674
K00886	87.1	12.9	0.148106	0.087221	0.269612
K00891	21791.4	20898.8	0.959039	0.41514	0.540794
K00892	36.9	11.4	0.308943	0.243691	0.40674
K00895	721.3	1171.8	1.62457	0.0677537	0.230862
K00897	1115.4	855.1	0.766631	0.00238546	0.0479296
K00899	249.2	344.1	1.38082	0.000873477	0.0283267
K00901	7287.4	7126.8	0.977962	0.717591	0.792157
K00903	841.2	697.1	0.828697	0.479092	0.594164
K00904	514.7	405.2	0.787255	0.21707	0.40674
K00906	74.8	25.2	0.336898	0.252148	0.40674
K00912	3267.5	3648.3	1.11654	0.459726	0.580625
K00917	571	804.1	1.40823	0.00744364	0.0784021
K00918	114.6	189.4	1.65271	0.0167232	0.0935335
K00919	18278.3	17383.8	0.951062	0.247049	0.40674
K00924	57.8	666.1	11.5242	0.00477153	0.0610051
K00925	18859	17897.1	0.948995	0.226684	0.40674
K00926	6168.1	6872.8	1.11425	0.291613	0.426124
K00927	18755.1	17713.2	0.944447	0.185377	0.40674
K00928	19980.6	19015.5	0.951698	0.306466	0.439825
K00929	5198	6019.6	1.15806	0.0939092	0.28348
K00930	35070.4	32300.6	0.921022	0.0869462	0.269213
K00931	18065.3	17067.2	0.94475	0.200531	0.40674
K00932	36.3	10.8	0.297521	0.239826	0.40674
K00934	17.4	276.7	15.9023	0.0145268	0.0868583
K00936	46164.6	45306.4	0.98141	0.750266	0.819419
K00937	12882.6	12781.1	0.992121	0.877759	0.917725
K00938	48.7	54.4	1.11704	0.553753	0.657286
K00939	18762.1	17743.2	0.945694	0.196233	0.40674
K00940	7250.9	6988.1	0.963756	0.461372	0.582148
K00941	27804.5	26438.8	0.950882	0.240987	0.40674
K00942	19002	18136.9	0.954473	0.297566	0.431582
K00943	14632.3	13257.6	0.90605	0.0398646	0.155957
K00945	31338.8	29536.6	0.942493	0.26964	0.410625
K00946	6030.3	5996.6	0.994412	0.968634	0.977092
K00948	23421.4	22097.1	0.943458	0.239524	0.40674
K00949	15035	14119.3	0.939095	0.259847	0.407959
K00950	8382.5	8149	0.972144	0.633462	0.724601
K00951	21755.3	20334.9	0.93471	0.157661	0.380915
K00952	72.2	117	1.6205	0.0539428	0.195516
K00954	18748.5	17743.8	0.946412	0.20302	0.40674
K00955	130.9	430.6	3.28953	0.00404407	0.0577255
K00956	1366.5	2140.2	1.56619	0.00256195	0.0491961
K00957	1433.1	2232	1.55746	0.00204859	0.0448232
K00958	16.6	91.4	5.50602	0.00574782	0.0666134
K00962	17985	17118.8	0.951838	0.264636	0.409714
K00963	10458	9624.8	0.920329	0.172791	0.397764
K00965	14438.3	13197.5	0.914062	0.136701	0.351205
K00966	5812.9	5849.7	1.00633	0.900733	0.931183
K00968	22.2	34.6	1.55856	0.00290733	0.0514277
K00969	16570.8	16074.2	0.970032	0.455565	0.577184
K00970	3848.6	3566.6	0.926727	0.600101	0.697001
K00971	5666.7	6311	1.1137	0.33261	0.463672
K00972	779.2	974.7	1.2509	0.134091	0.348078
K00973	16708.5	15963	0.955382	0.340864	0.470918
K00974	47276.6	44250.6	0.935994	0.257004	0.40674
K00975	32786	30556.3	0.931992	0.280979	0.415845
K00978	1337	1930.9	1.4442	0.0197596	0.1026
K00979	3916.4	4619.5	1.17953	0.13624	0.350507
K00980	793.6	1136.5	1.43208	0.107463	0.308455
K00981	18803.8	18031.6	0.958934	0.339174	0.469538
K00982	138.2	133.9	0.968886	0.953546	0.967415
K00983	1079.4	1235.9	1.14499	0.217967	0.40674
K00984	51.1	72.9	1.42661	0.0113995	0.0868583
K00986	4667.4	4341.2	0.930111	0.27586	0.41241
K00989	7861.8	7184.5	0.913849	0.126637	0.338523
K00990	154.9	415.7	2.68367	0.0774532	0.250959
K00991	20195.1	19505.7	0.965863	0.413813	0.539635
K00992	14.9	18.7	1.25503	0.478518	0.594046
K00995	29131.7	26777.6	0.919191	0.15282	0.374937
K00996	17	64.1	3.77059	8.00283e-07	0.00165355
K00997	7837.8	7503.2	0.957309	0.464235	0.584563
K00998	12668.2	12113.4	0.956205	0.356014	0.488379
K01000	18406.3	17557.7	0.953896	0.276164	0.41241
K01002	146.2	202.7	1.38646	0.0719746	0.239075
K01003	10.9	14.9	1.36697	0.0555887	0.200109
K01005	924	1248.2	1.35087	0.0791102	0.253881
K01006	17218.1	16482	0.957248	0.317284	0.447968
K01007	5154.1	4861.8	0.943288	0.327618	0.458446
K01008	7119.2	7079	0.994353	0.937525	0.957202
K01011	2785.6	3420.7	1.22799	0.0974956	0.289511
K01012	21135.1	20189	0.955236	0.37636	0.505927
K01023	80.8	75.4	0.933168	0.647785	0.735522
K01026	5813.3	5352.9	0.920802	0.232132	0.40674
K01028	1057.8	1029.9	0.973625	0.795472	0.858014
K01029	306.6	399.9	1.30431	0.0216682	0.107239
K01034	412.4	529.2	1.28322	0.0171639	0.0947089
K01036	64	132.4	2.06875	0.0288936	0.124569
K01039	131.9	214	1.62244	0.00106606	0.0322941
K01040	180.4	295.7	1.63914	0.000219807	0.0155034
K01041	262.3	415.3	1.5833	0.00274319	0.0499585
K01042	2586	2676.3	1.03492	0.764245	0.831503
K01043	5.4	20.1	3.72222	0.000264191	0.0155034
K01046	96.7	406	4.19855	0.00461078	0.060447
K01048	983.1	1203	1.22368	0.295178	0.428792
K01051	709.3	900.4	1.26942	0.0555733	0.200109
K01053	23	287.5	12.5	0.0126313	0.0868583
K01056	18747	17736.7	0.946109	0.200494	0.40674
K01057	135.4	141.8	1.04727	0.889483	0.925012
K01058	62.5	41.9	0.6704	0.357917	0.489839
K01060	4716.5	4202.4	0.891	0.0765697	0.249189
K01061	95	657.6	6.92211	0.0088877	0.0825573
K01066	312.2	481.5	1.54228	0.10135	0.2959
K01067	218.3	317.2	1.45305	0.00559179	0.0660474
K01069	4986.1	4986.7	1.00012	0.998154	0.999009
K01070	41.3	18.4	0.445521	0.29221	0.426196
K01071	8	27.1	3.3875	0.0116932	0.0868583
K01073	17	49.6	2.91765	0.00124426	0.0365081
K01076	4703.7	4203.6	0.893679	0.0845425	0.264428
K01077	7068.3	6713.1	0.949747	0.536868	0.642391
K01078	19.9	281.8	14.1608	0.0136721	0.0868583
K01079	851.7	872.3	1.02419	0.787731	0.851315
K01081	3396.3	3305.2	0.973177	0.856576	0.902983
K01085	42.1	28	0.665083	0.516623	0.625631
K01089	3248.7	3245	0.998861	0.994196	0.996352
K01090	21549.7	20065.9	0.931145	0.213591	0.40674
K01091	40524.2	38207	0.942819	0.220369	0.40674
K01092	4130.4	4332.9	1.04903	0.596364	0.693756
K01093	51.8	128	2.47104	0.203004	0.40674
K01095	152	345.4	2.27237	0.00164994	0.0412152
K01096	37.9	13	0.343008	0.2546	0.40674
K01101	301.5	499.6	1.65705	0.00330576	0.0531365
K01104	33132.3	31059.1	0.937427	0.201288	0.40674
K01112	50.1	119.6	2.38723	0.242795	0.40674
K01113	23.2	289.2	12.4655	0.0121604	0.0868583
K01114	83	72.6	0.874699	0.405517	0.532574
K01118	5098.8	4383.3	0.859673	0.00478536	0.0610051
K01119	4724.3	4602.9	0.974303	0.600381	0.697001
K01120	17.7	277.1	15.6554	0.0145272	0.0868583
K01126	15754.5	15771.4	1.00107	0.983585	0.988516
K01129	15024.5	14425.4	0.960125	0.418195	0.543433
K01130	384.9	1913.9	4.97246	0.00579891	0.0667573
K01133	105.8	413.1	3.90454	0.0052922	0.0635235
K01134	19.4	35.3	1.81959	0.00209837	0.0448419
K01136	34.7	557.7	16.072	0.013866	0.0868583
K01137	18.3	279.1	15.2514	0.0141612	0.0868583
K01138	800.3	1848.6	2.30988	0.0058144	0.0667573
K01139	1531.3	1274	0.831973	0.250453	0.40674
K01141	51	125.7	2.46471	0.209035	0.40674
K01142	15252.4	14543.2	0.953502	0.342576	0.472752
K01144	11659.5	10440.1	0.895416	0.036395	0.146253
K01146	36.9	11.3	0.306233	0.241926	0.40674
K01147	263.3	198.1	0.752374	0.423868	0.549591
K01150	38.1	15.7	0.412073	0.306549	0.439825
K01151	18074.1	16351.6	0.904698	0.0376547	0.150334
K01153	24345.8	22413.2	0.920619	0.0496885	0.183698
K01154	30668.1	27967.5	0.911941	0.0494423	0.182971
K01155	1941.2	2127.9	1.09618	0.169391	0.393365
K01156	896.6	847	0.94468	0.643159	0.732174
K01159	13898.8	12984.1	0.934189	0.134199	0.348078
K01160	83.5	126.5	1.51497	0.535571	0.641817
K01163	9692.4	9263	0.955697	0.378378	0.507755
K01170	83.3	25	0.30012	0.00138988	0.0380891
K01173	130.2	64.5	0.495392	0.0123028	0.0868583
K01174	106.9	155.5	1.45463	0.00383655	0.0570813
K01175	190.8	621.7	3.25839	0.00423682	0.0584675
K01176	1469.2	1920.8	1.30738	0.0747941	0.245361
K01178	18	278	15.4444	0.0142344	0.0868583
K01179	32256.3	30364.4	0.941348	0.289277	0.423883
K01181	16063.2	13921	0.866639	0.015087	0.0878374
K01182	7360.8	7228.9	0.982081	0.867332	0.910143
K01183	4216.7	3446.7	0.817393	0.0021559	0.0454352
K01185	3445.6	3660.7	1.06243	0.634657	0.724846
K01186	2424	3020.9	1.24625	0.142293	0.359798
K01187	19700	18755.5	0.952056	0.476546	0.59338
K01188	11996.3	11612.7	0.968023	0.421726	0.54706
K01190	39048.4	37660.8	0.964465	0.523959	0.631587
K01191	3628.5	4096.9	1.12909	0.231944	0.40674
K01192	5005.4	4432.4	0.885524	0.10773	0.308982
K01193	7089.2	8071	1.13849	0.176589	0.401012
K01194	516.9	285.6	0.552525	0.016095	0.0904795
K01195	511.1	538.2	1.05302	0.76559	0.832466
K01197	114.9	117.4	1.02176	0.83599	0.887986
K01198	1839.3	1944.8	1.05736	0.734451	0.807144
K01200	1975.3	2862.4	1.4491	0.00401538	0.0577255
K01201	1253.6	1187.4	0.947192	0.668157	0.753332
K01205	2375.8	2689.4	1.132	0.399465	0.526872
K01206	11762.3	12395	1.05379	0.591809	0.689423
K01207	8720.6	8865.4	1.0166	0.804671	0.864788
K01209	14436.2	14302.5	0.990739	0.854995	0.902212
K01210	51.3	54.1	1.05458	0.821293	0.877072
K01212	1225	1710.6	1.39641	0.0133011	0.0868583
K01218	529.5	780.3	1.47365	0.207411	0.40674
K01219	21.3	45.8	2.15023	0.00525175	0.0633685
K01220	7.8	19.5	2.5	0.0954215	0.286807
K01222	786.6	1066.8	1.35622	0.00864609	0.0825573
K01223	10063.1	9388	0.932913	0.253958	0.40674
K01224	4791.2	4477	0.934421	0.211635	0.40674
K01225	3911.4	3273.4	0.836887	0.00753793	0.078855
K01226	619.8	868.4	1.4011	0.021055	0.105744
K01227	47.2	45.1	0.955508	0.862616	0.90728
K01232	880.6	1319.4	1.4983	0.00270037	0.0496839
K01234	507.3	500.5	0.986596	0.938356	0.957787
K01235	19.8	59.8	3.0202	0.00904351	0.0830669
K01238	442.9	476.2	1.07519	0.69844	0.776348
K01239	1610.9	1971.6	1.22391	0.142381	0.359798
K01241	523.7	804.7	1.53657	0.133505	0.347643
K01243	17267.5	15914.8	0.921662	0.0697967	0.23458
K01246	3567.6	3620.8	1.01491	0.881044	0.919599
K01247	143.5	198.4	1.38258	0.0626762	0.219218
K01250	4236	3746.1	0.884348	0.0637069	0.22115
K01251	7472.7	7066.4	0.945629	0.256356	0.40674
K01252	36.7	11.6	0.316076	0.248286	0.40674
K01253	212	68	0.320755	0.026733	0.120527
K01255	815.8	895.6	1.09782	0.468575	0.587427
K01256	165.2	441.2	2.6707	0.0616936	0.216601
K01258	12837.9	12042.5	0.938043	0.200453	0.40674
K01259	75.2	161.9	2.15293	0.00410361	0.0579047
K01262	22994.7	22518.5	0.979291	0.65043	0.73762
K01265	22140.8	21731	0.981491	0.681722	0.763273
K01266	100.5	116.6	1.1602	0.241261	0.40674
K01267	4381.2	4410.2	1.00662	0.951902	0.967074
K01269	13765.3	13081.5	0.950324	0.400356	0.527859
K01270	13260.7	13290	1.00221	0.976745	0.983395
K01271	1293.2	1820.9	1.40806	0.00476179	0.0610051
K01273	11815.5	10946.5	0.926453	0.20857	0.40674
K01277	3164.1	3113.9	0.984135	0.922891	0.947371
K01278	3738.5	3933.6	1.05219	0.774257	0.839668
K01284	6327.4	6212.7	0.981872	0.912046	0.939753
K01286	7155.8	6774.9	0.94677	0.416726	0.542096
K01295	994.4	1631.3	1.64049	0.00270023	0.0496839
K01297	1266.1	1513.8	1.19564	0.017073	0.094631
K01299	1155.5	1732.1	1.499	0.015745	0.0898582
K01303	61.9	134.9	2.17932	0.0445752	0.169367
K01304	855.8	905.5	1.05807	0.705747	0.782119
K01305	1730.2	1537.9	0.888857	0.449322	0.571822
K01308	5943.2	5478	0.921726	0.17756	0.402477
K01322	2701.3	2598.9	0.962092	0.781093	0.845593
K01338	22143.7	21369.5	0.965037	0.470124	0.58877
K01354	142	307.5	2.16549	0.14979	0.369428
K01355	36	10.9	0.302778	0.247728	0.40674
K01356	17983.2	16360.4	0.90976	0.090714	0.277165
K01358	25501.5	23842.9	0.934961	0.147466	0.36688
K01361	13.2	35.2	2.66667	0.00759865	0.078855
K01362	19896.1	18403.7	0.92499	0.0792079	0.253974
K01372	7524.1	6865.8	0.912508	0.150438	0.370533
K01407	36.9	11.3	0.306233	0.241926	0.40674
K01409	24575.6	22933.9	0.933198	0.109989	0.312552
K01412	14.4	24.3	1.6875	0.0635474	0.22115
K01414	68	397.8	5.85	0.0216307	0.107197
K01417	7056.4	6522.5	0.924338	0.193753	0.40674
K01419	336.6	406.8	1.20856	0.411369	0.537586
K01420	17131.3	16036.8	0.936111	0.210707	0.40674
K01421	13294.3	12464.2	0.93756	0.396931	0.52484
K01422	2850.8	2743.4	0.962326	0.784892	0.848834
K01423	67.4	115.8	1.7181	0.13807	0.353027
K01424	10995.2	10826.6	0.984666	0.742864	0.813016
K01425	6550.1	6078.5	0.928001	0.288851	0.423578
K01426	716.3	1219.6	1.70264	0.00417213	0.0584256
K01428	883	1069.1	1.21076	0.191117	0.40674
K01429	799.7	926.6	1.15868	0.401619	0.528959
K01430	882.4	1068.1	1.21045	0.192015	0.40674
K01433	290.1	496.8	1.71251	0.168708	0.393022
K01436	8337.1	7914	0.949251	0.360906	0.492466
K01438	3599.2	4043.8	1.12353	0.254898	0.40674
K01439	11335.6	11393.6	1.00512	0.939785	0.958826
K01442	8908.4	8825.8	0.990728	0.891756	0.926855
K01443	13840.4	13014.2	0.940305	0.259319	0.407959
K01444	121.4	158.9	1.3089	0.195052	0.40674
K01446	22.9	67.7	2.95633	0.000196592	0.0154638
K01447	6931.6	7141.2	1.03024	0.620473	0.713718
K01448	31236.8	30712.3	0.983209	0.732164	0.805358
K01449	14382.3	13534.2	0.941032	0.299877	0.434422
K01451	3807.5	3430.9	0.90109	0.0516051	0.188522
K01455	91.5	345.1	3.77158	0.0202625	0.104327
K01457	786	913.2	1.16183	0.398861	0.526451
K01460	38.2	12.3	0.32199	0.238728	0.40674
K01462	28201	26502.8	0.939782	0.204967	0.40674
K01463	1255.7	1872.7	1.49136	0.000187852	0.0150976
K01464	8718.2	8299	0.951917	0.452944	0.575243
K01465	18626.7	17827.4	0.957088	0.336193	0.467704
K01466	682.7	969.3	1.4198	0.0173627	0.0953056
K01467	2760.3	3572.5	1.29424	0.0454696	0.171607
K01468	922.8	693.5	0.751517	0.0493811	0.182928
K01469	18.9	279	14.7619	0.0143099	0.0868583
K01470	7377.8	7028.2	0.952615	0.474902	0.591946
K01476	226.4	89	0.39311	0.0343633	0.140844
K01478	127.8	167.2	1.30829	0.0568707	0.203534
K01479	56.1	68.8	1.22638	0.56737	0.668867
K01480	13640.4	12432.9	0.911476	0.0348423	0.142176
K01482	11.8	14.3	1.21186	0.34327	0.473461
K01485	325	350.8	1.07938	0.473349	0.591006
K01486	7608.5	7309.2	0.960662	0.490726	0.603933
K01487	2615.4	2988.7	1.14273	0.273112	0.410861
K01488	1413.4	1721.5	1.21799	0.0599413	0.211655
K01489	17174.6	16132	0.939294	0.122234	0.333259
K01491	40096.4	37491.5	0.935034	0.118915	0.328817
K01492	331.2	445.3	1.3445	0.0294821	0.125519
K01493	18548.7	17491.1	0.942983	0.169741	0.39393
K01494	1107.6	1016.6	0.91784	0.483006	0.596505
K01495	11354.2	10461.8	0.921404	0.119501	0.329206
K01496	1038.1	1420.2	1.36808	0.130408	0.343517
K01497	59	144.4	2.44746	0.145769	0.364126
K01500	3926.9	3327.8	0.847437	0.012465	0.0868583
K01501	97.7	186.7	1.91095	0.0853136	0.265715
K01502	17.9	278	15.5307	0.0141828	0.0868583
K01507	27012.1	25317.7	0.937273	0.163383	0.38748
K01512	5577.1	5791.9	1.03851	0.683912	0.764566
K01515	15917	14986.9	0.941566	0.30359	0.437059
K01516	18024.6	16921.1	0.938778	0.157435	0.380665
K01520	19308.8	18164.1	0.940716	0.207787	0.40674
K01523	2014.1	2255.1	1.11966	0.396767	0.52484
K01524	14478	15425.6	1.06545	0.21326	0.40674
K01525	50.8	122.8	2.41732	0.228138	0.40674
K01529	1183.7	892.6	0.754076	0.0168526	0.093722
K01531	4602.4	4118.9	0.894946	0.0406942	0.157536
K01533	19177.4	18443.9	0.961752	0.364631	0.495057
K01534	39704.1	37635.8	0.947907	0.2808	0.415745
K01537	26295.3	24522.7	0.932589	0.132689	0.346926
K01546	4267.3	4424.4	1.03681	0.681515	0.763273
K01547	4263.9	4419.3	1.03645	0.684572	0.765073
K01548	4020.9	4069.9	1.01219	0.898149	0.929319
K01551	4876.2	4139.6	0.84894	0.00761493	0.078855
K01552	4975.7	4945.4	0.99391	0.951811	0.967074
K01554	36.8	12.4	0.336957	0.261144	0.408453
K01560	1191.6	1562.3	1.31109	0.0558	0.200674
K01565	17.3	277.6	16.0462	0.0142618	0.0868583
K01567	42.9	587.2	13.6876	0.0114388	0.0868583
K01571	12213.3	11076.8	0.906946	0.109769	0.312206
K01572	13812.8	13272	0.960848	0.428108	0.553758
K01573	257	398.7	1.55136	0.00473977	0.0610051
K01575	15	43.2	2.88	0.00585755	0.0669988
K01577	83.3	4.2	0.0504202	0.0696389	0.23442
K01579	9492.8	9040.7	0.952374	0.404786	0.531924
K01580	3477.1	2938.6	0.84513	0.14317	0.360558
K01581	1033.1	575.6	0.557158	5.21109e-05	0.00740977
K01582	6659.3	6150.9	0.923656	0.16817	0.393022
K01583	8485.6	7373.6	0.868954	0.00948358	0.0848231
K01584	37.4	14.6	0.390374	0.292079	0.426196
K01585	3319.8	3565.3	1.07395	0.634343	0.724846
K01586	19316.1	18598.7	0.96286	0.381035	0.509839
K01588	18227.9	17590.9	0.965054	0.41847	0.543599
K01589	776.7	777.9	1.00154	0.994014	0.996352
K01590	18.8	279.8	14.883	0.014059	0.0868583
K01591	18064.6	17244.3	0.954591	0.29453	0.428131
K01595	153.7	327.7	2.13208	0.122844	0.334183
K01596	1051.3	1487.8	1.4152	0.0454896	0.171607
K01597	52.2	63.5	1.21648	0.272952	0.410861
K01598	23.9	298.5	12.4895	0.00966927	0.0851654
K01599	14145.6	12882.5	0.910707	0.0409143	0.158056
K01601	16.6	84.9	5.11446	0.0133072	0.0868583
K01607	11260.6	9948	0.883434	0.0154293	0.0889424
K01608	66.1	52.5	0.794251	0.548186	0.652623
K01609	11860.9	11622.3	0.979883	0.685337	0.765697
K01610	10163.6	9352.3	0.920176	0.225803	0.40674
K01611	6951.8	6636.4	0.95463	0.434822	0.559856
K01613	10567.7	10055.1	0.951494	0.380144	0.508869
K01615	5345.3	5098.8	0.953885	0.376415	0.505927
K01619	18277.3	17795.6	0.973645	0.50986	0.618829
K01620	10679.2	10457.8	0.979268	0.689646	0.768536
K01621	325.6	672.6	2.06572	0.0048088	0.0610933
K01622	98.3	29.2	0.29705	0.00217756	0.0454352
K01623	5131	4637.7	0.903859	0.0899397	0.275708
K01624	25987.9	26201.8	1.00823	0.875588	0.916232
K01625	26933	25828.8	0.959002	0.371097	0.500882
K01626	5525.8	6332.2	1.14593	0.261737	0.408633
K01627	3279.6	3690.2	1.1252	0.429059	0.554077
K01628	8797.4	8609.4	0.97863	0.733057	0.806102
K01629	560.1	665.3	1.18782	0.371224	0.500882
K01630	94.4	355.9	3.77013	0.0183333	0.0980873
K01632	86.7	12	0.138408	0.0859972	0.267169
K01633	8035.7	7652.5	0.952313	0.407353	0.534416
K01635	11.2	33	2.94643	0.119282	0.329093
K01636	535	622.6	1.16374	0.444816	0.568467
K01637	40.6	19.1	0.470443	0.312959	0.444739
K01638	42.8	30.7	0.71729	0.580219	0.679577
K01639	5858.2	5614.3	0.958366	0.480788	0.594992
K01640	313.3	406.5	1.29748	0.0231716	0.110966
K01641	51.1	56	1.09589	0.61521	0.709208
K01643	3349.2	3748.7	1.11928	0.275896	0.41241
K01644	3967.5	4260.6	1.07388	0.454984	0.577116
K01646	684.4	946.3	1.38267	0.0149228	0.0875645
K01647	19464.8	18361	0.943293	0.242137	0.40674
K01649	23826	22181.9	0.930996	0.103297	0.300227
K01652	31788.4	29558.6	0.929855	0.142926	0.36019
K01653	18265.6	17316.9	0.948061	0.238249	0.40674
K01654	810.4	831.3	1.02579	0.858905	0.904664
K01657	10680.2	10612.2	0.993633	0.893132	0.927346
K01658	10994.8	11095.1	1.00912	0.854481	0.90206
K01659	455.7	434.2	0.95282	0.821231	0.877072
K01661	567.8	1241	2.18563	0.00837507	0.0825573
K01662	18705.3	17816.1	0.952463	0.255995	0.40674
K01664	291.2	366.4	1.25824	0.340076	0.470532
K01665	2734.3	3232.1	1.18206	0.284295	0.419409
K01666	1742.2	2234.7	1.28269	0.0381058	0.151644
K01667	6785	5732.7	0.844908	0.00866122	0.0825573
K01668	10.8	15.1	1.39815	0.0386829	0.152953
K01669	175.9	496	2.81978	0.00574398	0.0666134
K01673	549	986.8	1.79745	0.00431667	0.0584675
K01676	3205	3132.7	0.977441	0.889316	0.925012
K01677	14513.4	13343	0.919357	0.155751	0.379019
K01678	13220.3	12161.8	0.919934	0.162297	0.386386
K01679	664.8	1064.7	1.60153	0.0142951	0.0868583
K01681	17323.6	16446.7	0.949381	0.269622	0.410625
K01682	50.8	120.8	2.37795	0.239599	0.40674
K01684	925.8	1241.2	1.34068	0.0133551	0.0868583
K01685	7461.6	7823.5	1.0485	0.444817	0.568467
K01686	9426.5	8693.9	0.922283	0.118214	0.328602
K01687	24143.3	23112.7	0.957313	0.396824	0.52484
K01689	18877.6	17695.6	0.937386	0.153547	0.37544
K01690	40.4	16.5	0.408416	0.271195	0.410861
K01692	1335.2	1834.7	1.3741	0.00257232	0.0491961
K01693	14753.4	13943.1	0.945077	0.338037	0.468901
K01695	12990.3	12271.9	0.944697	0.245686	0.40674
K01696	13765.3	13427.2	0.975438	0.609012	0.704695
K01697	86.5	14.7	0.169942	0.0936187	0.283231
K01698	5189.1	5369.7	1.0348	0.614479	0.709029
K01703	40179.2	37664.4	0.93741	0.180525	0.405166
K01704	39024	36657.9	0.939368	0.202277	0.40674
K01706	590.7	831.5	1.40765	0.0232486	0.111047
K01708	9	31.3	3.47778	0.00698286	0.0749252
K01709	1325.9	1898.5	1.43186	0.0236183	0.111945
K01710	21797.4	21049.5	0.965689	0.444341	0.568467
K01711	6045.4	6415.9	1.06129	0.42928	0.554137
K01712	1171.5	1135.6	0.969356	0.860331	0.90565
K01713	85.2	13.4	0.157277	0.0939559	0.28348
K01714	29244	28589.5	0.977619	0.65005	0.73762
K01715	6421.4	6462.8	1.00645	0.908023	0.936129
K01716	50.3	119.5	2.37575	0.244752	0.40674
K01719	3320.6	3347.4	1.00807	0.956864	0.969716
K01720	38.2	15.1	0.395288	0.280677	0.415731
K01724	53.6	420.7	7.84888	0.00170235	0.041462
K01726	5474.7	4818.1	0.880066	0.0900478	0.275708
K01727	491.1	291.3	0.593158	0.020912	0.105744
K01728	228.3	120.4	0.527376	0.0913246	0.2788
K01730	19.4	27.9	1.43814	0.0148086	0.0873164
K01733	21635.5	19376.3	0.895579	0.0126513	0.0868583
K01734	17156.8	16506.6	0.962102	0.53546	0.641817
K01735	18462.9	17749.2	0.961344	0.361868	0.492572
K01736	18339.5	17430.3	0.950424	0.239515	0.40674
K01737	7368.8	7194.5	0.976346	0.715959	0.790828
K01738	27893.5	25923.7	0.929381	0.0963817	0.288287
K01739	595.4	806.6	1.35472	0.228487	0.40674
K01740	29810.6	28238.4	0.94726	0.244415	0.40674
K01744	7842.3	7141.4	0.910626	0.0778411	0.251775
K01745	1662	1811.5	1.08995	0.468998	0.587758
K01746	305.3	405.5	1.3282	0.00158541	0.0404802
K01749	6009.1	6587.1	1.09619	0.206881	0.40674
K01750	342.2	546	1.59556	0.00300655	0.0515676
K01751	1457.6	2049.2	1.40587	0.00932594	0.0845049
K01752	22889.7	21651.2	0.945893	0.295524	0.429124
K01753	164.6	237.2	1.44107	0.00245687	0.0482265
K01754	13914.2	13159.3	0.945746	0.341952	0.472244
K01755	17961.6	16852.1	0.938229	0.148061	0.367123
K01756	18773.3	17675.6	0.941529	0.165951	0.389289
K01758	76.1	70.7	0.929041	0.578172	0.678357
K01759	21570.2	20054.7	0.929741	0.144812	0.362909
K01760	969.8	929.6	0.958548	0.738423	0.810555
K01761	193.7	213.2	1.10067	0.530422	0.637299
K01766	37.4	12.2	0.326203	0.247977	0.40674
K01768	785.1	941.3	1.19896	0.549037	0.653295
K01770	17505.8	16574.6	0.946806	0.229195	0.40674
K01772	158.5	270.1	1.7041	0.0696855	0.23442
K01775	22277.1	20410.3	0.916201	0.0414469	0.15978
K01776	17303.8	16176.5	0.934852	0.13543	0.349085
K01777	124.7	232.8	1.86688	0.00658732	0.0724801
K01778	17927.9	16933.2	0.944517	0.227536	0.40674
K01779	4333	3982.8	0.919178	0.113287	0.319987
K01782	246.1	808.6	3.28566	0.0235984	0.111945
K01783	19827	19265.3	0.97167	0.520661	0.629046
K01784	26123.3	25124.2	0.961754	0.369838	0.499558
K01785	20834.9	20208.3	0.969925	0.506225	0.615554
K01786	6000.5	5977.3	0.996134	0.967595	0.977092
K01787	1062.7	959.5	0.902889	0.479507	0.594479
K01788	3572.7	4368.9	1.22286	0.0287778	0.124569
K01790	17525.9	17310.1	0.987687	0.798243	0.859125
K01791	14051.5	13057.8	0.929282	0.103935	0.301844
K01792	55	291.6	5.30182	0.0277522	0.121592
K01795	175	583.4	3.33371	0.000622982	0.0239913
K01796	12.8	20.5	1.60156	0.00699194	0.0749252
K01797	104.7	178.7	1.70678	0.0179415	0.0968619
K01799	133.1	168.2	1.26371	0.0576856	0.205655
K01802	3642.6	3975.2	1.09131	0.613728	0.708605
K01803	18174.8	16943.3	0.932241	0.127343	0.339674
K01804	3344.2	3579.1	1.07024	0.597215	0.694528
K01805	4941.4	4727.9	0.956794	0.477136	0.593729
K01807	1308	1028.6	0.786391	0.0678225	0.230884
K01808	21024.1	20645.2	0.981978	0.687791	0.766816
K01809	14375.7	14360.4	0.998936	0.980574	0.986176
K01810	18930	17968.3	0.949197	0.233122	0.40674
K01811	13939.9	13826.7	0.991879	0.854039	0.901851
K01812	9661.1	9135.7	0.945617	0.280447	0.415557
K01813	785.8	920.9	1.17193	0.249334	0.40674
K01814	17678.8	16767.4	0.948447	0.224612	0.40674
K01815	7432.3	6866.9	0.923927	0.193047	0.40674
K01816	68.6	401.8	5.85714	0.0203214	0.104327
K01817	11520.4	11231.7	0.97494	0.611321	0.706488
K01818	1591.4	1645.7	1.03412	0.798472	0.859125
K01819	18.4	54.4	2.95652	0.0170578	0.094631
K01820	17.7	279.1	15.7684	0.0137705	0.0868583
K01821	57.2	115.7	2.02273	0.00059992	0.0239913
K01823	200.2	183	0.914086	0.635239	0.725063
K01825	161.4	157.4	0.975217	0.968503	0.977092
K01826	38.1	14.9	0.391076	0.278196	0.413547
K01834	47666.5	45887.4	0.962676	0.404486	0.531924
K01835	5977.8	5264.8	0.880725	0.0430055	0.164305
K01838	7339.6	6548.6	0.892228	0.0987459	0.291809
K01839	9835.3	9662	0.98238	0.79688	0.858161
K01840	26710.1	25309.1	0.947548	0.210984	0.40674
K01841	923.2	929.9	1.00726	0.95279	0.967415
K01843	897.2	1042.2	1.16161	0.232753	0.40674
K01844	536.5	540.3	1.00708	0.936699	0.956624
K01845	5785.5	5730.7	0.990528	0.88181	0.919922
K01846	267.4	293	1.09574	0.495696	0.608026
K01847	5896.5	5787.5	0.981514	0.901611	0.931598
K01848	25.3	77.8	3.0751	4.63607e-05	0.00714148
K01849	25.2	77.5	3.0754	5.12334e-05	0.00740977
K01850	494.5	809.4	1.6368	0.0871715	0.269612
K01854	13565.2	12641.5	0.931907	0.139834	0.356038
K01858	637	857.6	1.34631	0.215098	0.40674
K01865	20.3	20.7	1.0197	0.884921	0.921564
K01866	18771	17755	0.945874	0.197375	0.40674
K01867	18756.3	17720.2	0.94476	0.189169	0.40674
K01868	18877.7	17929.1	0.94975	0.233055	0.40674
K01869	18761.8	17740.2	0.945549	0.194981	0.40674
K01870	18761.8	17741.9	0.94564	0.195786	0.40674
K01872	18312	17266.3	0.942895	0.16553	0.388795
K01873	18780.8	17767.4	0.946041	0.198777	0.40674
K01874	18678.9	17596.3	0.942042	0.173981	0.397945
K01875	18811.6	17790.7	0.94573	0.195815	0.40674
K01876	19533.1	18896.3	0.967399	0.464537	0.584627
K01878	225	491.6	2.18489	0.000100046	0.0112875
K01879	213	469.3	2.20329	0.000220715	0.0155034
K01880	18534.2	17247.3	0.930566	0.102541	0.298452
K01881	19256.8	18257.1	0.948086	0.231175	0.40674
K01883	18762.6	17743.1	0.945663	0.195948	0.40674
K01885	22221.3	20599.2	0.927002	0.086468	0.268181
K01886	16518.9	15647.1	0.947224	0.266628	0.409714
K01887	18866	17845.5	0.945908	0.197803	0.40674
K01889	18763.5	17741.1	0.945511	0.194725	0.40674
K01890	18762	17740.9	0.945576	0.195131	0.40674
K01892	18621.6	17777.1	0.954649	0.286192	0.4212
K01893	18238.4	16960.2	0.929917	0.100005	0.293428
K01894	58.3	295.6	5.07033	0.0268188	0.120616
K01895	7612.8	7231.3	0.949887	0.311859	0.44378
K01897	28275.2	24732.5	0.874706	0.00513649	0.0629321
K01902	276	572.6	2.07464	0.0446489	0.169473
K01903	275	563.5	2.04909	0.0492389	0.182584
K01905	22.1	47.9	2.16742	0.00147994	0.0390809
K01906	15.3	10.6	0.69281	0.31062	0.442699
K01910	710.7	935.8	1.31673	0.0370018	0.148207
K01911	405.1	923.7	2.28018	0.00267136	0.0496839
K01912	19733.1	18956	0.960619	0.3648	0.495104
K01914	16219.1	15027.4	0.926525	0.10633	0.306802
K01915	33837.1	32056.5	0.947377	0.248037	0.40674
K01916	253.1	311.5	1.23074	0.068628	0.232982
K01917	5	10.4	2.08	0.0293418	0.125519
K01918	10483.8	9891.3	0.943484	0.272974	0.410861
K01919	1063.1	967.3	0.909886	0.44254	0.567489
K01920	67.8	147.6	2.17699	0.171628	0.396567
K01921	21961.7	20639.8	0.939809	0.153231	0.375411
K01922	784.6	915.9	1.16735	0.385465	0.514265
K01923	17887.7	16609.4	0.928537	0.0974746	0.289511
K01924	18308.3	17143.8	0.936395	0.127887	0.34005
K01925	18767.1	17859	0.951612	0.264029	0.409714
K01926	15178.3	14003.7	0.922613	0.0669857	0.228878
K01928	18465.7	17512.8	0.948396	0.233678	0.40674
K01929	18307.6	17447	0.952992	0.26388	0.409714
K01933	17810.8	16919.4	0.949952	0.224862	0.40674
K01934	16380.9	15350.2	0.937079	0.216194	0.40674
K01935	2994.8	3532.7	1.17961	0.124114	0.334485
K01937	18812.8	17548.4	0.93279	0.107298	0.308221
K01938	17385.5	16557.6	0.95238	0.269048	0.410625
K01939	18701.3	18007.3	0.96289	0.393848	0.522446
K01940	17731.6	16761.4	0.945284	0.206264	0.40674
K01941	1203.7	1331.6	1.10626	0.530159	0.637191
K01945	17982.3	17195.1	0.956224	0.303715	0.437059
K01950	18299.8	16989.1	0.928376	0.0932884	0.282463
K01951	18393.4	17513.6	0.952168	0.252264	0.40674
K01952	18441.1	17876.3	0.969373	0.472099	0.590825
K01953	19042.5	18028.6	0.946756	0.35565	0.488061
K01955	21413.9	20805.8	0.971603	0.498425	0.609043
K01956	17883.1	16933.4	0.946894	0.198848	0.40674
K01958	1474.9	1931.7	1.30972	0.0280931	0.122508
K01960	3193.3	3155	0.988006	0.941106	0.959269
K01961	23363.5	23250.8	0.995176	0.926531	0.95044
K01962	7547.3	7355.7	0.974613	0.681682	0.763273
K01963	10529.9	10484.3	0.995669	0.94706	0.963214
K01964	760.8	617.3	0.811383	0.163243	0.38748
K01965	5.6	5.1	0.910714	0.686037	0.766016
K01966	213.3	388.5	1.82138	0.244224	0.40674
K01971	1191.1	1827.4	1.53421	0.00817557	0.0819108
K01972	19065	18074.6	0.948051	0.223432	0.40674
K01974	17.7	277	15.6497	0.0145549	0.0868583
K01975	5068.4	4416.1	0.871301	0.0162256	0.091026
K01989	13286.7	11780.6	0.886646	0.0524608	0.19127
K01990	71520.4	67824.5	0.948324	0.224347	0.40674
K01991	3318.3	3846.6	1.15921	0.338263	0.468901
K01992	54713.5	49681	0.908021	0.0321255	0.133148
K01993	6416.7	7161	1.11599	0.472535	0.590825
K01994	58.3	79.5	1.36364	0.238508	0.40674
K01995	18673.5	17270.4	0.924861	0.168681	0.393022
K01996	18610.4	17149	0.921474	0.149787	0.369428
K01997	18509.8	17260.6	0.932511	0.228898	0.40674
K01998	12396.6	12280.7	0.990651	0.88044	0.919228
K01999	16736.9	15640.1	0.934468	0.227961	0.40674
K02000	198.3	221.9	1.11901	0.442941	0.56752
K02001	210.4	245.5	1.16683	0.253642	0.40674
K02002	223.6	274.9	1.22943	0.117116	0.327022
K02003	121587	116307	0.956574	0.417035	0.542307
K02004	102806	99370.5	0.966584	0.420183	0.54525
K02005	13407	13568.7	1.01206	0.853076	0.901092
K02006	60247.6	56010.8	0.929677	0.208306	0.40674
K02007	6658.1	6579.5	0.988195	0.852833	0.901092
K02008	45230.9	41939	0.92722	0.188262	0.40674
K02009	579.4	747.5	1.29013	0.0269983	0.120616
K02010	8077.9	7963.6	0.98585	0.831004	0.885112
K02011	12562.2	11560.5	0.920261	0.159878	0.383313
K02012	13524.1	12807.4	0.947006	0.346781	0.477131
K02013	32008.5	29902.1	0.934192	0.124036	0.334485
K02014	13148	14960.6	1.13786	0.368432	0.49817
K02015	39124.3	36671.8	0.937315	0.14596	0.364358
K02016	37846.9	34119.3	0.901508	0.0167917	0.0936333
K02017	93.8	440.5	4.69616	0.00320135	0.0525998
K02018	16253.3	14795.1	0.910283	0.132563	0.34684
K02019	1470.2	1854.7	1.26153	0.0658121	0.226463
K02020	11764.9	11188.3	0.95099	0.408888	0.535804
K02021	47.5	46.3	0.974737	0.921087	0.946694
K02022	298.8	497.1	1.66365	0.00615863	0.069205
K02023	4943.3	4111.7	0.831772	0.00132417	0.0379492
K02025	102398	99056.9	0.96737	0.61395	0.708639
K02026	99365.4	95995.4	0.966085	0.591893	0.689423
K02027	60863.6	58033.3	0.953498	0.446177	0.569572
K02028	24443	22560.8	0.922996	0.191455	0.40674
K02029	32993	29897.6	0.90618	0.0789014	0.25343
K02030	40552.1	37079.7	0.914372	0.113424	0.319987
K02031	32753.6	31663.5	0.966718	0.591376	0.689256
K02032	34915.5	32550.5	0.932265	0.243411	0.40674
K02033	41608.3	38940.8	0.93589	0.277605	0.413358
K02034	32643.5	31700.3	0.971106	0.645431	0.733751
K02035	50975.9	48069.7	0.942989	0.31687	0.447809
K02036	16294.9	16115.3	0.988978	0.814493	0.873059
K02037	17040.3	16249.2	0.953575	0.318047	0.448615
K02038	17747.3	16919	0.953328	0.313899	0.444971
K02039	17747.6	16881.1	0.951176	0.291479	0.426096
K02040	18803.9	18412	0.979159	0.639388	0.728449
K02041	806.9	849.2	1.05242	0.682341	0.763273
K02042	1706.4	2077.3	1.21736	0.164132	0.38748
K02044	921.1	1032.7	1.12116	0.339231	0.469538
K02045	831.1	1036.7	1.24738	0.239637	0.40674
K02046	848.3	1313.6	1.54851	0.0210802	0.105744
K02047	848.1	1313.2	1.5484	0.0211616	0.106009
K02048	902.1	1446.1	1.60304	0.0272826	0.12094
K02049	32872.2	31765	0.966318	0.551612	0.655095
K02050	35606.1	34010	0.955173	0.4162	0.541983
K02051	32104.2	31026.6	0.966434	0.521706	0.629487
K02052	1453	1593.6	1.09677	0.338455	0.468991
K02053	2879.5	2666.9	0.926168	0.44673	0.569897
K02054	1432.7	1536.3	1.07231	0.475088	0.591979
K02055	1412.7	1516.6	1.07355	0.467951	0.587427
K02056	26468	25064	0.946955	0.379725	0.508869
K02057	57232.9	53176	0.929116	0.205446	0.40674
K02058	7190.1	7557.1	1.05104	0.631268	0.722985
K02062	49.2	117.5	2.38821	0.25432	0.40674
K02063	263.5	199.9	0.758634	0.433533	0.558846
K02064	263.8	200.6	0.760425	0.436098	0.560784
K02065	3354.8	3726.2	1.11071	0.473322	0.591006
K02066	3370.5	3806.8	1.12945	0.395016	0.523432
K02067	173.3	328.3	1.8944	0.0175526	0.0957258
K02068	1022.2	859.2	0.84054	0.140749	0.357382
K02069	1030.1	888.4	0.862441	0.197998	0.40674
K02071	13326.6	12255.3	0.919612	0.158302	0.381762
K02072	13381	12004.3	0.897115	0.0547351	0.197806
K02073	13497	12436.9	0.921457	0.16568	0.3889
K02074	90.8	13	0.143172	0.0741083	0.244624
K02075	90.5	12.7	0.140331	0.0744968	0.245361
K02076	256.3	391.4	1.52712	0.00767174	0.0790039
K02077	415.7	894.2	2.15107	0.022368	0.109674
K02078	44658.7	41794.2	0.935858	0.141475	0.358487
K02079	36.3	10.8	0.297521	0.239826	0.40674
K02081	2234.1	2453.3	1.09812	0.332011	0.463186
K02082	140.7	185.9	1.32125	0.268618	0.410625
K02083	120.7	214.4	1.7763	0.00363335	0.0557365
K02086	106.3	134.3	1.26341	0.18663	0.40674
K02099	10867.4	9909.2	0.911828	0.266355	0.409714
K02102	82.9	141.9	1.7117	0.250828	0.40674
K02103	3368.5	3695.9	1.09719	0.444841	0.568467
K02106	219.1	301.9	1.37791	0.00952166	0.0848231
K02108	16934.2	16485.6	0.973509	0.562673	0.665026
K02109	17356.2	16968.7	0.977674	0.63002	0.72208
K02110	13818.9	14178.3	1.02601	0.620999	0.713891
K02111	16900	16429.4	0.972154	0.541685	0.647047
K02112	17646.8	17308.5	0.980829	0.682148	0.763273
K02113	10403.3	11432.1	1.09889	0.120319	0.329984
K02114	17631.5	17285.8	0.980393	0.675324	0.758867
K02115	17646.4	17308.2	0.980835	0.682217	0.763273
K02116	155.8	268.2	1.72144	0.00435145	0.0584675
K02117	17580.8	15932.3	0.906233	0.0306799	0.12889
K02118	18968.6	17175.1	0.905449	0.048683	0.180931
K02119	13464	12091.6	0.898069	0.062617	0.219218
K02120	17817.7	16315.3	0.915679	0.055325	0.199548
K02121	18566.8	16417.7	0.88425	0.0131036	0.0868583
K02122	15966.5	14470.1	0.906279	0.131307	0.34502
K02123	17212.4	15672.8	0.910553	0.0481451	0.180154
K02124	19236.1	17379.9	0.903504	0.0441844	0.168228
K02160	10104.2	10034	0.993052	0.916902	0.943409
K02167	37.4	12.5	0.334225	0.252832	0.40674
K02168	136.6	187.2	1.37042	0.443024	0.56752
K02169	2390.9	2528.8	1.05768	0.68975	0.768536
K02170	50.7	119.7	2.36095	0.247114	0.40674
K02173	296.8	447.7	1.50842	0.0208643	0.105744
K02188	8165.3	7847.6	0.961091	0.564391	0.666417
K02189	8149.3	7793.8	0.956377	0.520407	0.628945
K02190	4827	5355	1.10938	0.242824	0.40674
K02191	148.2	218	1.47099	0.00236081	0.0479148
K02192	396.8	507.2	1.27823	0.0745633	0.245361
K02193	61.2	66.4	1.08497	0.808623	0.868026
K02194	62.1	69.5	1.11916	0.729119	0.802965
K02195	56.9	53.9	0.947276	0.887683	0.92392
K02197	62.2	69.6	1.11897	0.728789	0.80284
K02198	63	70.2	1.11429	0.73497	0.807245
K02199	52.4	124.2	2.37023	0.227179	0.40674
K02200	70.2	151.1	2.15242	0.165354	0.388629
K02203	8015.1	6905.2	0.861524	0.0604033	0.21288
K02204	23	63.5	2.76087	7.2859e-06	0.00298237
K02217	12836	11472.4	0.893768	0.00994131	0.0862747
K02221	5263.6	4471.7	0.849552	0.00945873	0.0848231
K02224	15564.1	14712.3	0.945271	0.317467	0.447968
K02226	13971.4	12588.1	0.900991	0.0756355	0.247236
K02227	12626	11835.3	0.937375	0.24554	0.40674
K02230	109.4	328.7	3.00457	0.0325224	0.134341
K02231	16404.3	16308.9	0.994184	0.912435	0.939892
K02232	8698.7	8575.2	0.985802	0.818031	0.875836
K02233	12637.6	11894.3	0.941183	0.27544	0.412268
K02236	1532.3	1209.6	0.789402	0.124113	0.334485
K02237	10835.7	10505.3	0.969508	0.655778	0.741728
K02238	19233.3	18774.3	0.976135	0.598461	0.695539
K02240	181.7	238.9	1.3148	0.171914	0.396981
K02241	4535.5	3964.8	0.87417	0.0695922	0.23442
K02242	205.1	243	1.18479	0.174858	0.3989
K02243	181.5	237.4	1.30799	0.179325	0.404
K02244	7.2	19	2.63889	0.0969054	0.288686
K02245	181.6	237.4	1.30727	0.180002	0.404652
K02258	16.6	26.8	1.61446	0.0574909	0.205158
K02259	36.8	310	8.42391	0.00987502	0.0859011
K02274	122.7	423.6	3.45232	0.00517112	0.0629321
K02275	123.3	429.2	3.48094	0.00466444	0.0607199
K02276	36.6	129.4	3.53552	0.000674977	0.0245875
K02278	4523.6	4023.1	0.889358	0.0825157	0.25948
K02279	9777.1	9073.4	0.928026	0.159506	0.382919
K02280	8.2	29.9	3.64634	8.29742e-05	0.0102252
K02282	35.7	120.2	3.36695	8.09366e-06	0.00298237
K02283	24830	22693.7	0.913963	0.125151	0.335763
K02291	36.5	363.1	9.94795	0.00312343	0.0522502
K02297	51	120	2.35294	0.24738	0.40674
K02298	50.9	119.9	2.3556	0.246723	0.40674
K02299	51	120.1	2.3549	0.246627	0.40674
K02300	51	120	2.35294	0.24738	0.40674
K02301	170.5	536	3.1437	0.0104765	0.0868583
K02302	1227.7	1436.8	1.17032	0.404091	0.531645
K02303	100.1	107.7	1.07592	0.767853	0.834437
K02304	14155.5	13126.4	0.9273	0.203327	0.40674
K02312	24.9	42.8	1.71888	0.24507	0.40674
K02313	18792.1	17779	0.946089	0.200404	0.40674
K02314	19275.8	18395	0.954305	0.289639	0.424245
K02315	21835	20308	0.930066	0.241314	0.40674
K02316	18715.5	17683.1	0.944837	0.189722	0.40674
K02319	98.1	28.3	0.288481	0.00204899	0.0448232
K02334	19394.2	17358.8	0.895051	0.0468251	0.176465
K02335	18742	17719.9	0.945465	0.194536	0.40674
K02336	37.2	12	0.322581	0.248452	0.40674
K02337	18377.9	17204	0.936124	0.131718	0.345455
K02338	18796.1	17793.9	0.94668	0.20436	0.40674
K02339	52.7	123.5	2.34345	0.233356	0.40674
K02340	14626.5	14087.4	0.963142	0.386384	0.514702
K02341	18450.6	17622.6	0.955123	0.292621	0.426196
K02342	8951.7	9461.7	1.05697	0.577679	0.677994
K02343	17490.5	16465.7	0.941408	0.179168	0.403955
K02344	48.3	116.1	2.40373	0.255793	0.40674
K02345	37.2	11.2	0.301075	0.233989	0.40674
K02346	16804.9	16486	0.981023	0.703243	0.780982
K02347	35.5	325.3	9.16338	0.00876459	0.0825573
K02348	143.6	81.9	0.570334	0.00483009	0.0611536
K02355	35505.8	33483	0.943029	0.173157	0.397854
K02356	18814.4	17764	0.94417	0.186126	0.40674
K02357	18747	17736.9	0.946119	0.200578	0.40674
K02358	18813.2	17960.2	0.954659	0.278323	0.413569
K02361	518.3	805.3	1.55373	0.123816	0.334485
K02363	37.8	11.6	0.306878	0.234326	0.40674
K02371	11936.2	11454	0.959602	0.368353	0.49817
K02372	17367.7	15685.7	0.903154	0.0536788	0.19475
K02377	3680.6	4003.8	1.08781	0.50102	0.610303
K02379	270.9	582.8	2.15135	0.0051211	0.0629321
K02380	56.9	76.7	1.34798	0.466481	0.585994
K02383	211.9	68.4	0.322794	0.0269837	0.120616
K02385	7249.9	7235	0.997945	0.975598	0.982776
K02386	43.8	35.4	0.808219	0.70502	0.781547
K02387	7553.6	7716.2	1.02153	0.739976	0.810634
K02388	7343.8	7659.4	1.04298	0.521269	0.629165
K02389	6830.5	6954.9	1.01821	0.78776	0.851315
K02390	6960.4	6782.4	0.974427	0.680637	0.762783
K02391	40.3	16.3	0.404467	0.270207	0.410625
K02392	14596.1	13448.1	0.921349	0.130442	0.343517
K02393	48.1	44.6	0.927235	0.874728	0.915591
K02394	61.9	122.6	1.98061	0.071097	0.23744
K02395	4633.2	4130.7	0.891544	0.0704753	0.236003
K02396	8345.7	7869.3	0.942917	0.345038	0.475617
K02397	5676.1	4971.7	0.875901	0.0244652	0.114491
K02398	5647.9	4907.9	0.868978	0.0179276	0.0968619
K02399	37.3	12.2	0.327078	0.249503	0.40674
K02400	7157	7139.7	0.997583	0.966143	0.97591
K02401	6500.8	6302.4	0.969481	0.609389	0.704695
K02402	37.2	11.7	0.314516	0.242858	0.40674
K02403	37.2	11.7	0.314516	0.242858	0.40674
K02404	4650.4	4261.9	0.916459	0.16173	0.386002
K02405	10007.9	9394.7	0.938728	0.242254	0.40674
K02406	14448.1	14241.6	0.985707	0.822264	0.877572
K02407	6505.5	5954.1	0.915241	0.163273	0.38748
K02408	7553.3	7716.1	1.02155	0.739741	0.810634
K02409	6911.6	6852.5	0.991449	0.89652	0.928413
K02410	7554.1	7717.4	1.02162	0.738871	0.810634
K02411	5825.8	5387	0.92468	0.180719	0.405166
K02412	7323.5	7384.9	1.00838	0.900638	0.931183
K02413	7100.3	6949.8	0.978804	0.711177	0.786623
K02414	731.7	884.3	1.20856	0.222	0.40674
K02415	339.2	364.8	1.07547	0.703737	0.781114
K02416	7553.5	7715.9	1.0215	0.740249	0.810634
K02417	7738.7	8054.2	1.04077	0.528976	0.635975
K02418	5846	5181.2	0.886281	0.0391745	0.154554
K02419	7553.6	7716.1	1.02151	0.740113	0.810634
K02420	7157.1	7139.3	0.997513	0.965142	0.975165
K02421	6500.8	6302.4	0.969481	0.609389	0.704695
K02422	9185	9363.5	1.01943	0.743907	0.813676
K02423	37.3	11.9	0.319035	0.244422	0.40674
K02425	36.8	11.2	0.304348	0.242174	0.40674
K02426	3271.6	3527.8	1.07831	0.621473	0.71398
K02427	295.4	228.9	0.774882	0.408991	0.535804
K02428	3470.4	3610.8	1.04046	0.791705	0.855078
K02429	6023.8	6322.3	1.04955	0.771284	0.836689
K02430	36.5	11.4	0.312329	0.249214	0.40674
K02431	2982	3031.7	1.01667	0.885776	0.922195
K02433	21319.9	20710.3	0.971407	0.651275	0.738351
K02434	20298.3	19903.1	0.98053	0.759741	0.82843
K02435	18815.3	18055.4	0.959613	0.488311	0.601762
K02436	239	340.5	1.42469	0.0389881	0.153995
K02437	4383.1	5175.7	1.18083	0.138038	0.353027
K02438	6206.4	6167.6	0.993748	0.957126	0.969716
K02439	326.1	473.3	1.4514	0.186746	0.40674
K02440	915.5	1265.7	1.38252	0.108138	0.309912
K02441	488	603.2	1.23607	0.445102	0.568498
K02443	3781.9	3782.5	1.00016	0.998742	0.999283
K02444	384.6	683	1.77587	0.0120738	0.0868583
K02445	861.4	795.2	0.923148	0.650327	0.73762
K02446	255.9	683.5	2.67097	0.0039927	0.0577255
K02452	37.8	13.5	0.357143	0.260361	0.408207
K02453	116.3	965.4	8.30095	0.00839688	0.0825573
K02454	98.3	685.3	6.97152	0.00737706	0.0779228
K02455	58	297.5	5.12931	0.0262288	0.119984
K02456	515	1126.7	2.18777	0.0135358	0.0868583
K02457	38.1	14.3	0.375328	0.266621	0.409714
K02458	38.2	14.6	0.382199	0.272468	0.410861
K02459	38.2	14.5	0.379581	0.270522	0.410711
K02460	38.4	14.8	0.385417	0.272005	0.410861
K02461	38	14.3	0.376316	0.271207	0.410861
K02462	38	14.2	0.373684	0.269279	0.410625
K02464	36.2	11.2	0.309392	0.246722	0.40674
K02466	30.3	58.8	1.94059	0.121291	0.331666
K02468	27.5	55.5	2.01818	0.130457	0.343517
K02469	31529.6	29126.9	0.923795	0.101171	0.295725
K02470	31815.3	29743.4	0.934877	0.156358	0.379792
K02471	80.4	444.4	5.52736	0.0142554	0.0868583
K02472	105.6	70.4	0.666667	0.127284	0.339674
K02474	2763.4	2479.6	0.8973	0.448728	0.571654
K02475	10.6	22.5	2.12264	0.00302415	0.0515676
K02476	10.6	22.6	2.13208	0.00295768	0.0515676
K02477	3813.2	4179.3	1.09601	0.376522	0.505927
K02478	153.5	145.1	0.945277	0.742426	0.812777
K02479	19.6	282.1	14.3929	0.0134294	0.0868583
K02481	2859.5	3116.8	1.08998	0.514451	0.623582
K02482	22.3	300.1	13.4574	0.011193	0.0868583
K02483	710.8	1363.2	1.91784	0.00192026	0.0443699
K02484	3004.9	2823.2	0.939532	0.644839	0.733304
K02485	38.5	13.3	0.345455	0.244885	0.40674
K02487	37.1	12.1	0.326146	0.246319	0.40674
K02488	32	107.5	3.35938	0.0032049	0.0525998
K02490	35.2	97.9	2.78125	0.000261286	0.0155034
K02492	4899.5	4923.4	1.00488	0.942428	0.960087
K02493	18335.4	17126.1	0.934046	0.121859	0.332728
K02494	49.9	120.1	2.40681	0.23857	0.40674
K02495	32851.9	31325.8	0.953546	0.318606	0.449061
K02496	49.7	118.3	2.38028	0.250002	0.40674
K02498	50.3	119.4	2.37376	0.246446	0.40674
K02499	5711.8	5396.1	0.944728	0.336388	0.467704
K02500	17971.5	16844.8	0.937306	0.141834	0.358904
K02501	17988.5	16887.5	0.938794	0.150717	0.370973
K02502	10839.2	10234.6	0.944221	0.384948	0.513963
K02503	18467.4	17504.9	0.947881	0.219141	0.40674
K02504	48.3	116.1	2.40373	0.255793	0.40674
K02505	48.8	116.6	2.38934	0.255408	0.40674
K02506	212.5	68.2	0.320941	0.0257229	0.119003
K02507	55.7	143.5	2.5763	0.158643	0.382086
K02508	36.4	11	0.302198	0.241334	0.40674
K02509	38	16.3	0.428947	0.313385	0.444739
K02510	323	877.7	2.71734	0.0128074	0.0868583
K02511	36.4	10.9	0.299451	0.239573	0.40674
K02517	3363.8	3476.8	1.03359	0.82375	0.878651
K02518	18352.5	17170.6	0.9356	0.130604	0.343661
K02519	18318.1	17105.5	0.933803	0.119877	0.32923
K02520	18889.8	17701.8	0.937109	0.134529	0.34853
K02521	48.3	116.2	2.4058	0.255246	0.40674
K02523	3548	3722.9	1.0493	0.738997	0.810634
K02526	704.1	967.2	1.37367	0.0202009	0.104305
K02527	3268	3648.8	1.11652	0.459851	0.580625
K02528	18608.9	17641.8	0.94803	0.216982	0.40674
K02529	68195.6	66220.3	0.971035	0.61919	0.712686
K02530	8.2	23.6	2.87805	0.0377909	0.150553
K02532	137.8	55.6	0.403483	0.129213	0.341947
K02533	294.1	305.1	1.0374	0.895142	0.928026
K02535	3348.7	3711.7	1.1084	0.480712	0.594992
K02536	3420.1	4093.3	1.19684	0.217893	0.40674
K02538	8.6	20	2.32558	0.096139	0.288027
K02547	540.6	819.5	1.51591	0.0603435	0.212872
K02548	4594.6	5163	1.12371	0.43914	0.563911
K02549	91.2	461.3	5.05811	0.0150473	0.0878374
K02551	3146	3738.5	1.18833	0.272025	0.410861
K02552	74.3	340.4	4.58143	0.0172317	0.0949412
K02553	39.8	23.3	0.585427	0.441608	0.566687
K02556	7908.3	7820.3	0.988872	0.847898	0.896904
K02557	12501.7	12097.9	0.9677	0.446321	0.569572
K02558	89.2	685.6	7.6861	0.0158195	0.0901153
K02560	48.3	116.2	2.4058	0.255246	0.40674
K02562	17.7	49.1	2.77401	0.00188843	0.043909
K02563	18359	17464.6	0.951283	0.246724	0.40674
K02564	16040.5	15520.3	0.96757	0.583302	0.681564
K02565	38.4	17.1	0.445313	0.324913	0.455547
K02566	1436.8	1321.5	0.919752	0.513889	0.623105
K02567	38.3	16.4	0.428198	0.316672	0.447809
K02568	37.3	14.4	0.386059	0.2927	0.426196
K02569	38.7	23	0.594315	0.481027	0.594992
K02570	37.6	14.8	0.393617	0.294021	0.427783
K02572	37.4	12.2	0.326203	0.248102	0.40674
K02573	38.5	16.2	0.420779	0.30771	0.440515
K02574	123.1	163.1	1.32494	0.473251	0.591006
K02575	66.6	329.1	4.94144	0.0157044	0.0898582
K02584	32.5	119.2	3.66769	0.00224792	0.0459146
K02585	4782.2	3978.8	0.832002	0.00309031	0.0521684
K02586	5630.8	4751.1	0.84377	0.00763162	0.078855
K02587	9433.4	7867.9	0.834047	0.00368284	0.0559043
K02588	13332.5	11579.9	0.868547	0.0192494	0.100801
K02589	5971.3	5068.4	0.848793	0.0137557	0.0868583
K02590	5971.4	5068.8	0.848846	0.0137752	0.0868583
K02591	9533.8	8007.5	0.839906	0.00465444	0.0607199
K02592	4673.8	3901.5	0.83476	0.00384153	0.0570813
K02594	4889.8	4162	0.85116	0.00722438	0.0767486
K02596	761.5	618.3	0.81195	0.164065	0.38748
K02598	313.3	402.8	1.28567	0.148725	0.368275
K02600	18761.7	17739.9	0.945538	0.194932	0.40674
K02601	24897.2	22895.9	0.919617	0.0526534	0.191783
K02609	38.5	14.7	0.381818	0.268151	0.410406
K02610	38.4	14.5	0.377604	0.266759	0.409714
K02611	38.5	14.6	0.379221	0.266227	0.409714
K02612	38.5	14.6	0.379221	0.266227	0.409714
K02613	39.6	21.9	0.55303	0.412482	0.53847
K02614	5733.8	5214.6	0.909449	0.0709047	0.237226
K02615	36.4	11.1	0.304945	0.243115	0.40674
K02616	37.8	14.2	0.375661	0.273716	0.410861
K02618	37.8	13.6	0.359788	0.26269	0.409326
K02619	2706.5	2938.4	1.08568	0.630282	0.72208
K02621	4088.3	4161.3	1.01786	0.883792	0.921293
K02622	4087.9	4160.5	1.01776	0.884411	0.921293
K02626	32.1	49.5	1.54206	0.0528823	0.192427
K02639	16.1	79.4	4.93168	0.0130882	0.0868583
K02647	18595.6	17313.5	0.931054	0.291184	0.426002
K02650	5377.1	4677.2	0.869837	0.0109691	0.0868583
K02651	8.4	23.2	2.7619	1.5993e-05	0.00422329
K02652	7863.6	8330.7	1.0594	0.386484	0.514702
K02653	9750.5	10705.8	1.09797	0.166357	0.389748
K02654	30282.5	29597.4	0.977376	0.696459	0.774612
K02656	13.2	108.6	8.22727	0.0938258	0.28348
K02662	9741.1	9155.6	0.939894	0.30199	0.435946
K02663	54.4	168.3	3.09375	0.000652145	0.0243533
K02664	41.1	140.7	3.42336	0.000170267	0.0141341
K02666	17.3	87.4	5.05202	0.00816436	0.0819108
K02667	212.9	70.3	0.330202	0.0275406	0.121118
K02669	9150	9983.9	1.09114	0.22613	0.40674
K02679	48	116.1	2.41875	0.253886	0.40674
K02680	48.3	116.1	2.40373	0.255793	0.40674
K02682	48.3	116.2	2.4058	0.255246	0.40674
K02686	49.7	118.3	2.38028	0.25051	0.40674
K02687	17813.2	17085.7	0.959159	0.334003	0.465182
K02688	72.7	47.3	0.650619	0.267211	0.409908
K02703	15.8	79.2	5.01266	0.0129303	0.0868583
K02742	37.4	12.2	0.326203	0.247977	0.40674
K02744	1653.2	1851	1.11965	0.250143	0.40674
K02745	250.6	322.9	1.28851	0.276765	0.413081
K02746	271.9	369.8	1.36006	0.184005	0.40674
K02747	237.5	335.9	1.41432	0.180112	0.404652
K02750	61.5	106.8	1.73659	0.0233005	0.111151
K02757	10458.6	9841.5	0.940996	0.423974	0.549591
K02759	4108	4961.7	1.20781	0.0227866	0.109688
K02760	6625.3	6865.8	1.0363	0.621009	0.713891
K02761	4437.7	5414.4	1.22009	0.0191075	0.100342
K02763	20.2	46.4	2.29703	0.0116658	0.0868583
K02765	2950.1	3744.8	1.26938	0.0122709	0.0868583
K02768	1216.8	1725.2	1.41782	0.0084909	0.0825573
K02769	262.7	362.5	1.3799	0.0511622	0.187274
K02770	11055.9	10948.1	0.99025	0.884188	0.921293
K02771	72.5	102.5	1.41379	0.0746506	0.245361
K02773	2428.9	2815.2	1.15904	0.158765	0.382131
K02774	2057.6	2374.2	1.15387	0.158534	0.382073
K02775	1156.9	1797.3	1.55355	0.000616907	0.0239913
K02777	2647.2	2511.5	0.948738	0.580451	0.679577
K02779	755.5	1064.1	1.40847	0.0613982	0.215769
K02781	1302.6	1451.7	1.11446	0.268087	0.410406
K02782	18	22.1	1.22778	0.444644	0.568467
K02783	847	1177.5	1.3902	0.0194841	0.101885
K02784	66.4	148.2	2.23193	0.168393	0.393022
K02786	18.8	52.6	2.79787	0.00707856	0.0756342
K02790	35.9	10.9	0.303621	0.24742	0.40674
K02791	916.5	1457.3	1.59007	0.000130195	0.0125553
K02793	5959.8	6437.6	1.08017	0.435476	0.560374
K02794	7134.9	7740.3	1.08485	0.379129	0.508394
K02795	6842.4	7179.6	1.04928	0.575144	0.675447
K02796	6079.2	6655	1.09472	0.364616	0.495057
K02798	1076.3	981.6	0.912013	0.342132	0.472317
K02800	1245	1269.1	1.01936	0.841236	0.891643
K02804	1137.2	1552.7	1.36537	0.0260819	0.119634
K02805	1214.9	1050.7	0.864845	0.170963	0.395525
K02806	1061.3	971.5	0.915387	0.528474	0.635579
K02810	3743.5	4024.2	1.07498	0.456531	0.578012
K02814	31.9	54.5	1.70846	0.0719391	0.239075
K02815	46.5	73.2	1.57419	0.118272	0.328602
K02819	645.2	866.1	1.34237	0.0418482	0.160917
K02821	283.7	488.2	1.72083	0.0141259	0.0868583
K02822	1204.9	1789.9	1.48552	0.00443693	0.0592178
K02823	17835.5	16695.5	0.936083	0.133764	0.347961
K02824	8355.2	8030.6	0.96115	0.442947	0.56752
K02825	5159.8	4909.4	0.951471	0.408731	0.535804
K02834	18746	17727.4	0.945663	0.196757	0.40674
K02835	18747.2	17737.3	0.946131	0.200615	0.40674
K02836	18084.1	17344.7	0.959113	0.337954	0.468901
K02837	16261.2	15108.4	0.929107	0.106412	0.306802
K02838	18747.2	17737.2	0.946125	0.200563	0.40674
K02839	62.7	55.6	0.886762	0.745396	0.815063
K02841	67.6	396.2	5.86095	0.0223058	0.109514
K02843	171.3	364.6	2.12843	0.00646971	0.0716184
K02844	56.1	299.6	5.34046	0.0258254	0.119159
K02847	36.8	11.2	0.304348	0.242174	0.40674
K02848	36.3	11.7	0.322314	0.259014	0.407959
K02849	55.5	290.2	5.22883	0.0289635	0.124569
K02851	48.3	116.3	2.40787	0.255272	0.40674
K02852	37.5	11.6	0.309333	0.234765	0.40674
K02853	37	11.4	0.308108	0.241664	0.40674
K02855	7.6	21.4	2.81579	0.249193	0.40674
K02858	71.5	150.7	2.10769	0.176574	0.401012
K02860	18014.7	17058.9	0.946943	0.210181	0.40674
K02863	18760.7	17738.9	0.945535	0.194959	0.40674
K02864	17897.6	16919	0.945322	0.198098	0.40674
K02867	18760.8	17738.9	0.94553	0.194918	0.40674
K02871	18612.6	17548.6	0.942834	0.174956	0.3989
K02874	18738.2	17443.2	0.93089	0.0996194	0.292994
K02876	18364.9	17162.7	0.934538	0.123845	0.334485
K02878	18747.1	17737.1	0.946125	0.200602	0.40674
K02879	18746.5	17736.3	0.946113	0.200551	0.40674
K02881	18550.5	17672.9	0.952691	0.265625	0.409714
K02884	18747.2	17737.3	0.946131	0.200615	0.40674
K02886	18761.8	17740.3	0.945554	0.195004	0.40674
K02887	18496.1	17633.5	0.953363	0.273817	0.410861
K02888	18778.4	17756.7	0.945592	0.195954	0.40674
K02890	18761.5	17740.2	0.945564	0.195108	0.40674
K02892	18761.6	17740.2	0.945559	0.195088	0.40674
K02895	18512.4	17598.5	0.950633	0.245519	0.40674
K02897	3915.9	4232.2	1.08077	0.532709	0.639217
K02899	18396.7	17204.5	0.935195	0.127944	0.34005
K02902	17820.8	16578.3	0.930278	0.097453	0.289511
K02904	18710.1	17407.6	0.930385	0.0966945	0.288663
K02906	18761.4	17739.2	0.945516	0.19471	0.40674
K02907	18179.5	16961.2	0.932985	0.111422	0.316139
K02909	18816	17776.3	0.944744	0.189432	0.40674
K02911	17900.2	16419.3	0.917269	0.0486426	0.180931
K02913	18438.6	16899.7	0.916539	0.0484413	0.180532
K02914	16992.3	16520.9	0.972258	0.491655	0.604557
K02916	18541.2	17675.7	0.95332	0.272874	0.410861
K02919	14101.6	12954.3	0.91864	0.0644106	0.223383
K02926	18747.2	17737.3	0.946131	0.200615	0.40674
K02931	18079	16934.4	0.936689	0.131852	0.345469
K02933	18761.7	17739.8	0.945533	0.194849	0.40674
K02935	18746.6	17737	0.946145	0.200803	0.40674
K02939	18747.2	17737.3	0.946131	0.200615	0.40674
K02945	9031.9	9449.4	1.04623	0.536757	0.642391
K02946	18125.5	17231.7	0.950688	0.237187	0.40674
K02948	18755.4	17720.1	0.9448	0.189264	0.40674
K02950	18364.9	17162.7	0.934538	0.123779	0.334485
K02952	18761.7	17740.1	0.945549	0.194962	0.40674
K02954	18366.3	17383	0.946462	0.191986	0.40674
K02956	18549.6	17671.8	0.952678	0.26552	0.409714
K02959	18730	17460.6	0.932226	0.10676	0.306914
K02961	16049.4	15207.5	0.947543	0.19974	0.40674
K02963	18535.9	17669.6	0.953264	0.272264	0.410861
K02965	18549.7	17672.1	0.952689	0.265699	0.409714
K02967	18761.4	17739.2	0.945516	0.19471	0.40674
K02968	18074.1	16773.8	0.928057	0.0946422	0.285161
K02970	18600.7	17604.2	0.946427	0.19465	0.40674
K02982	18742.6	17712.8	0.945056	0.191298	0.40674
K02986	18864.8	17866	0.947055	0.206669	0.40674
K02988	17947.4	16744.8	0.932993	0.109257	0.311669
K02990	18746.8	17736.5	0.946108	0.200427	0.40674
K02992	18310	17297.2	0.944686	0.201018	0.40674
K02994	18550.5	17672.8	0.952686	0.265579	0.409714
K02996	17867.7	16866.6	0.943972	0.187252	0.40674
K03040	17885.1	16919.3	0.946	0.204197	0.40674
K03043	18005.7	16911.3	0.939219	0.162226	0.386386
K03046	18342.3	17140.9	0.934501	0.124227	0.334485
K03048	504.3	400.7	0.794567	0.239307	0.40674
K03060	13901	13005.5	0.93558	0.243869	0.40674
K03070	18768.5	18020.2	0.96013	0.352337	0.484049
K03071	68.8	149.3	2.17006	0.168696	0.393022
K03072	5646.3	5084.3	0.900466	0.0599051	0.211655
K03073	18077.3	16860.6	0.932695	0.110598	0.314041
K03074	6823.6	6127.1	0.897928	0.120964	0.331112
K03075	17666.6	16344.7	0.925175	0.0783052	0.252173
K03076	18365.6	17164.4	0.934595	0.124088	0.334485
K03077	155.7	489.6	3.14451	0.00316355	0.0525998
K03079	348.2	442.2	1.26996	0.0738285	0.243918
K03082	56	350	6.25	0.00569609	0.0666134
K03086	20387.1	20181.5	0.989915	0.815005	0.873101
K03087	64.9	196.2	3.02311	0.0358619	0.145056
K03088	164111	156550	0.953926	0.287398	0.422301
K03089	83.6	236.7	2.83134	0.0128793	0.0868583
K03090	4782.7	4024.3	0.841428	0.00518797	0.0629321
K03091	62313.8	56938.6	0.91374	0.12504	0.33571
K03092	8176.2	8482.6	1.03747	0.582205	0.680712
K03093	12025.6	10129.9	0.842361	0.00887343	0.0825573
K03095	7	18.5	2.64286	0.104764	0.303476
K03098	2628.7	2836.6	1.07909	0.590001	0.68787
K03100	38691.6	36211.9	0.935911	0.159376	0.382855
K03101	19900.4	19230.5	0.966337	0.451503	0.574202
K03106	18761	17734.6	0.945291	0.192854	0.40674
K03110	18744.3	17690.9	0.943802	0.181437	0.406528
K03111	41121.9	37961.2	0.923138	0.0759733	0.247748
K03112	36.9	11.6	0.314363	0.247178	0.40674
K03113	3110.8	3160.1	1.01585	0.8998	0.930767
K03116	3201.2	3495.2	1.09184	0.458084	0.579184
K03117	48.7	50.2	1.0308	0.945115	0.962029
K03118	5830.8	5122.1	0.878456	0.11848	0.328602
K03124	96.2	27.8	0.288981	0.0020917	0.0448419
K03147	11561.3	11281.2	0.975773	0.615208	0.709208
K03148	5643	4773.5	0.845915	0.0217228	0.107365
K03149	7722.9	7264.8	0.940683	0.273458	0.410861
K03150	19652.6	18482.4	0.940456	0.191689	0.40674
K03151	15438.8	14143.5	0.916101	0.137512	0.352552
K03152	17978.1	16912.4	0.940722	0.15915	0.382559
K03154	9713.1	9120.7	0.93901	0.321251	0.451584
K03168	17719.1	16403.4	0.925747	0.0787514	0.253169
K03169	36354.9	34440.9	0.947352	0.237992	0.40674
K03177	18760.9	17739.1	0.945536	0.194975	0.40674
K03179	2883.6	2902.8	1.00666	0.95621	0.969585
K03181	49.5	118.7	2.39798	0.245522	0.40674
K03182	3430.3	3276.7	0.955223	0.643252	0.732174
K03183	7555.5	8608.3	1.13934	0.302676	0.436334
K03184	48.5	116.3	2.39794	0.255952	0.40674
K03185	67.3	146.1	2.17088	0.176208	0.400886
K03186	3507	3380.8	0.964015	0.704034	0.781114
K03187	882.6	1068.7	1.21085	0.191201	0.40674
K03188	882.8	1069	1.21092	0.190911	0.40674
K03189	882.8	1068.8	1.21069	0.191332	0.40674
K03190	882.7	1068.9	1.21094	0.190803	0.40674
K03191	82.9	141.6	1.70808	0.253723	0.40674
K03192	19.2	280.4	14.6042	0.0135769	0.0868583
K03195	19.7	119.7	6.07614	0.0782803	0.252173
K03196	13.2	30.6	2.31818	0.000236776	0.0155034
K03197	7.2	14.1	1.95833	0.000998203	0.0310114
K03198	6.8	13.2	1.94118	0.00237176	0.0479148
K03199	24.9	52.5	2.10843	0.000234774	0.0155034
K03200	16.4	117.7	7.17683	0.075603	0.247236
K03201	19.2	27.3	1.42188	0.127088	0.339483
K03203	19.4	27.4	1.41237	0.132262	0.346298
K03204	35.4	144	4.0678	0.0530277	0.192766
K03205	38076.7	35371.6	0.928957	0.200464	0.40674
K03207	10.6	29.9	2.82075	0.0129151	0.0868583
K03210	19546.1	18294.8	0.935982	0.164602	0.38817
K03212	37.6	14.5	0.385638	0.288009	0.422863
K03214	37.5	12.5	0.333333	0.251367	0.40674
K03215	265.4	194.9	0.734363	0.388813	0.517066
K03216	15281.5	14490.8	0.948258	0.376223	0.505927
K03217	18398.2	17203.3	0.935053	0.126185	0.337558
K03218	17923.6	16664.3	0.929741	0.109042	0.311669
K03219	64.9	392.6	6.04931	0.022765	0.109688
K03222	66.3	402	6.06335	0.0206212	0.105591
K03223	18.6	286.4	15.3978	0.0128625	0.0868583
K03224	65	392.7	6.04154	0.0227577	0.109688
K03225	37.4	21.1	0.564171	0.462868	0.583238
K03226	65	392.7	6.04154	0.0227577	0.109688
K03227	65	392.7	6.04154	0.0227577	0.109688
K03228	65.2	392.7	6.02301	0.0228456	0.109688
K03229	65.2	392.7	6.02301	0.0228456	0.109688
K03230	65	392.7	6.04154	0.0227577	0.109688
K03231	83.3	25	0.30012	0.00138988	0.0380891
K03269	3233.7	3515.4	1.08711	0.586215	0.684103
K03270	3506.6	3761.9	1.07281	0.613338	0.708376
K03271	822.7	1525.3	1.85402	0.00167501	0.0413394
K03272	187.9	968.8	5.15593	0.00860053	0.0825573
K03273	672.8	1338.4	1.9893	0.00202865	0.0448232
K03274	86.4	466.6	5.40046	0.011423	0.0868583
K03275	36.4	11.1	0.304945	0.24816	0.40674
K03281	3307.9	3519.9	1.06409	0.680666	0.762783
K03282	16217.1	15472.4	0.954079	0.244361	0.40674
K03284	17437.8	17217.6	0.987372	0.769011	0.835204
K03286	64.8	176	2.71605	0.0716826	0.238731
K03287	3460.4	3138.6	0.907005	0.472724	0.590825
K03289	206.3	377.4	1.82937	0.2565	0.40674
K03292	20111.6	18014.3	0.895717	0.189748	0.40674
K03293	1008	1287.2	1.27698	0.109498	0.311875
K03294	7309.7	7114.2	0.973255	0.6374	0.726675
K03295	2899.7	2518.2	0.868435	0.302587	0.436334
K03296	10371.2	11799.5	1.13772	0.173553	0.397858
K03297	162	511.4	3.15679	0.021045	0.105744
K03298	815	679.7	0.833988	0.207277	0.40674
K03299	553.4	807.4	1.45898	0.117577	0.328062
K03300	844.5	1140.3	1.35027	0.0240847	0.113428
K03303	388	807.6	2.08144	0.000852156	0.0278798
K03305	4771.7	4730.6	0.991387	0.936362	0.956602
K03306	6130.9	6286.3	1.02535	0.691418	0.7697
K03307	11351.3	11289.8	0.994582	0.923027	0.947371
K03308	30146.2	28896.1	0.958532	0.452281	0.574985
K03310	40419.5	37115.6	0.91826	0.140007	0.356233
K03311	6001.1	5764.4	0.960557	0.500445	0.610111
K03312	8447.8	8569	1.01435	0.817448	0.875465
K03313	875.8	630.9	0.72037	0.0624838	0.21896
K03314	49	117.8	2.40408	0.249042	0.40674
K03315	16378.8	14604.8	0.891689	0.0147447	0.0872178
K03316	185.5	168.5	0.908356	0.842807	0.893052
K03317	223.9	271.2	1.21126	0.387364	0.515405
K03319	46.7	40.9	0.875803	0.788209	0.851551
K03320	5056.2	4627.2	0.915154	0.182107	0.40674
K03321	3624.2	4063.6	1.12124	0.202011	0.40674
K03322	5821.9	4999.7	0.858775	0.00648103	0.0716184
K03324	23650.6	21656.7	0.915693	0.0847285	0.264744
K03325	5518.7	5458.4	0.989074	0.864347	0.908068
K03326	84	108.4	1.29048	0.387425	0.515405
K03327	6218	6424.5	1.03321	0.819188	0.876056
K03328	3220.8	3195.6	0.992176	0.96046	0.9707
K03332	32.2	55.3	1.71739	0.0651381	0.224856
K03335	107.7	445.4	4.13556	0.00176209	0.042578
K03336	70.8	114.3	1.61441	0.0258818	0.119159
K03337	128.6	206.3	1.6042	0.0212975	0.106267
K03338	135.5	223.2	1.64723	0.0161037	0.0904795
K03340	6298.4	6423.6	1.01988	0.814933	0.873101
K03342	10.3	24.5	2.37864	0.0473379	0.178035
K03346	458.5	343.7	0.749618	0.185209	0.40674
K03366	49.3	34.1	0.691684	0.523816	0.631587
K03367	105.1	115.3	1.09705	0.494848	0.607388
K03382	4249	4257	1.00188	0.97647	0.983386
K03385	247.5	407.9	1.64808	0.301224	0.43501
K03386	9795	9317.8	0.951281	0.323377	0.45371
K03387	2475.4	2522.1	1.01887	0.894964	0.928026
K03388	3225.6	2931.7	0.908885	0.434922	0.559856
K03389	3124.7	2767.9	0.885813	0.357383	0.489725
K03390	3106.6	2721	0.875877	0.320042	0.450318
K03394	15647.8	14180.4	0.906223	0.123385	0.334485
K03399	134.7	214.6	1.59317	0.000312154	0.0166234
K03402	14635.5	13745.3	0.939175	0.224641	0.40674
K03404	8.4	23.7	2.82143	0.00407086	0.0578845
K03405	7.6	24.3	3.19737	0.00202091	0.0448232
K03406	79797.9	76148.5	0.954267	0.396538	0.52484
K03407	13283.1	12635.4	0.951239	0.377359	0.506571
K03408	22077	19307.1	0.874535	0.0130612	0.0868583
K03409	4502.1	3750.1	0.832967	0.00587169	0.0669988
K03410	7297.2	7575.9	1.03819	0.569605	0.670646
K03411	7116.3	7081.5	0.99511	0.932643	0.954058
K03412	10981.1	10023	0.91275	0.118188	0.328602
K03413	22548.3	20058.3	0.88957	0.0275233	0.121118
K03414	39.2	23.6	0.602041	0.481047	0.594992
K03415	1295.4	1702.9	1.31457	0.0731295	0.242041
K03417	38.1	16.6	0.435696	0.314574	0.445757
K03424	22594.7	21219.1	0.939118	0.180133	0.404652
K03426	11745.9	11083	0.943563	0.255818	0.40674
K03427	27379.2	24967.9	0.911929	0.0270821	0.120616
K03429	1756.4	2199.4	1.25222	0.019748	0.1026
K03430	3459.3	2959.7	0.855578	0.00729725	0.0773006
K03431	14553.5	13680.7	0.940028	0.290458	0.425276
K03433	84.2	27.2	0.32304	0.00161406	0.0408711
K03435	37.4	12.6	0.336898	0.255051	0.40674
K03436	10596.8	10330.9	0.974908	0.700844	0.778785
K03437	18587.2	17261.3	0.928666	0.0899035	0.275708
K03438	21549.6	21043.4	0.97651	0.631946	0.723538
K03439	17857.4	16994.2	0.951661	0.262418	0.40925
K03442	16668.8	15604.1	0.936126	0.163938	0.38748
K03446	2749.3	2680.3	0.974903	0.848695	0.89749
K03449	100.6	389.7	3.87376	0.00968384	0.0851654
K03451	677.3	941.1	1.38949	0.0346387	0.141658
K03453	5218.9	5672.4	1.0869	0.413118	0.538919
K03455	2759.5	3792.8	1.37445	0.0744204	0.245361
K03457	1847.5	1688.7	0.914046	0.493881	0.606806
K03458	10357.8	10123	0.977331	0.737229	0.809485
K03465	3193.9	3207.2	1.00416	0.953037	0.967415
K03466	21287	19915.2	0.935557	0.128055	0.340099
K03469	17549.9	16705.9	0.951909	0.250949	0.40674
K03470	17496.6	16334.9	0.933604	0.111658	0.316565
K03471	655.6	864.2	1.31818	0.142689	0.360056
K03472	37	11.6	0.313514	0.245165	0.40674
K03473	3206.8	3209.2	1.00075	0.996227	0.997847
K03474	3250.2	3598	1.10701	0.497873	0.608878
K03475	1214	1881.2	1.54959	0.00327609	0.0528896
K03476	165.3	247.4	1.49667	0.0057991	0.0667573
K03478	86.6	103.4	1.194	0.489395	0.602696
K03480	2971.3	2746.9	0.924478	0.453501	0.575753
K03481	879.5	1285	1.46106	0.00763594	0.078855
K03483	865.2	813.9	0.940707	0.609766	0.704911
K03484	6183.8	6282.9	1.01603	0.863504	0.907949
K03485	36.5	11	0.30137	0.24164	0.40674
K03486	614.1	866.6	1.41117	0.0179733	0.0968619
K03488	4841.4	4930.3	1.01836	0.846668	0.896115
K03489	80.4	68.5	0.85199	0.336366	0.467704
K03490	80.1	69.1	0.862672	0.639386	0.728449
K03491	2473.6	2979.5	1.20452	0.0619389	0.217256
K03492	787.3	670.9	0.852153	0.273568	0.410861
K03495	18702.3	17759.8	0.949605	0.223168	0.40674
K03496	48579.3	45176.9	0.929962	0.158132	0.381602
K03497	55364.6	51626.8	0.932488	0.133839	0.347961
K03498	30698	28536.9	0.929601	0.144061	0.362062
K03499	38878.7	36050.3	0.927251	0.11816	0.328602
K03500	14840.2	14476.6	0.975499	0.680547	0.762783
K03501	18559.6	17434.2	0.939363	0.152281	0.374573
K03502	12362.6	11552.4	0.934464	0.227585	0.40674
K03503	3177.9	3101.4	0.975927	0.88206	0.919922
K03517	12229.5	11576.1	0.946572	0.286751	0.421785
K03518	10123.5	9937.3	0.981607	0.796565	0.858071
K03519	731.5	936.7	1.28052	0.0484209	0.180532
K03521	15531.9	15303.6	0.985301	0.746545	0.815596
K03522	15692.7	15515.6	0.988714	0.80426	0.864597
K03523	16605.3	15566.9	0.937466	0.282523	0.417628
K03524	19538.7	18709.6	0.957566	0.330197	0.461004
K03525	21227.9	19415.5	0.914622	0.0411777	0.158908
K03526	17170.7	16554.8	0.964131	0.398277	0.526056
K03527	17858.7	17144.1	0.959986	0.376606	0.505927
K03528	48.8	118.4	2.42623	0.242733	0.40674
K03529	15390.2	14408.3	0.9362	0.25056	0.40674
K03530	32888.3	31016	0.943071	0.190174	0.40674
K03531	16874.1	16268.5	0.964111	0.401518	0.528959
K03534	3312.5	3467	1.04664	0.759955	0.82843
K03535	20.5	279.6	13.639	0.0144597	0.0868583
K03536	18717.3	17745.6	0.948085	0.21734	0.40674
K03543	2458	2901	1.18023	0.217337	0.40674
K03544	21043.5	20436.4	0.97115	0.57285	0.673395
K03545	23135.3	22039.6	0.952639	0.264191	0.409714
K03546	13795.2	12301.3	0.891709	0.0306283	0.12882
K03547	10638.1	10074.7	0.947039	0.311998	0.443808
K03548	48.4	116.9	2.41529	0.252342	0.40674
K03549	119.7	308.8	2.57978	0.0827045	0.259778
K03550	18755	17705.4	0.944036	0.183256	0.40674
K03551	18587.7	17461.3	0.939401	0.156906	0.380381
K03553	18768.9	18030.1	0.960637	0.349613	0.480848
K03554	50.1	119.3	2.38124	0.246988	0.40674
K03555	18000.8	17072.4	0.948425	0.220984	0.40674
K03556	8166.7	6939.1	0.849682	0.00270404	0.0496839
K03557	49.9	120.4	2.41283	0.236336	0.40674
K03558	764.2	1040.8	1.36195	0.18257	0.40674
K03559	3524.4	5258.2	1.49194	0.0332132	0.136889
K03560	49.7	119.7	2.40845	0.241281	0.40674
K03561	6642.3	7990.6	1.20299	0.209097	0.40674
K03562	84.1	245.8	2.92271	0.00941723	0.0847092
K03563	8391.3	8472	1.00962	0.878628	0.918374
K03564	6222.3	7324.2	1.17709	0.033927	0.139365
K03565	18076.3	16900.5	0.934954	0.123305	0.334485
K03566	43.5	21.7	0.498851	0.300273	0.434826
K03567	38.6	22.6	0.585492	0.472584	0.590825
K03568	400.4	621.8	1.55295	0.00935881	0.0845954
K03569	29791.4	28355	0.951785	0.302849	0.436334
K03570	18029.5	17266.3	0.957669	0.309901	0.442186
K03571	9271.1	8572.9	0.924691	0.249296	0.40674
K03572	18137.7	17371.6	0.957762	0.310166	0.442223
K03573	48.8	117.6	2.40984	0.249657	0.40674
K03574	21740.3	20377.1	0.937296	0.261179	0.408453
K03575	12110.2	11468.8	0.947036	0.294608	0.428131
K03576	56.7	293.3	5.17284	0.0273291	0.121001
K03577	82.8	166.8	2.01449	0.167332	0.391783
K03578	153.3	407.7	2.65949	0.0829462	0.260316
K03579	270.6	375	1.38581	0.356559	0.488945
K03580	66.5	396.3	5.9594	0.0217886	0.107547
K03581	14974.7	14072.7	0.939765	0.286818	0.421785
K03582	50.9	124.1	2.43811	0.221509	0.40674
K03583	50	122.6	2.452	0.224673	0.40674
K03584	18163	17154	0.944448	0.177939	0.402499
K03585	6259.3	6858.4	1.09571	0.523554	0.63151
K03586	49.8	120.4	2.41767	0.234918	0.40674
K03587	3624.1	3507.6	0.967854	0.820847	0.877072
K03588	23900.3	22552	0.943586	0.294198	0.427872
K03589	12302.5	11766.6	0.95644	0.375616	0.5057
K03590	7396.4	7001.5	0.946609	0.42574	0.551687
K03591	48.3	116.1	2.40373	0.255793	0.40674
K03592	399.2	619	1.5506	0.00977944	0.0856744
K03593	3484.1	3717.1	1.06688	0.644584	0.733239
K03594	3231.2	2809.9	0.869615	0.264265	0.409714
K03595	18728.8	17452.2	0.931838	0.104839	0.303476
K03596	17712.7	16653	0.940173	0.157286	0.380555
K03597	48.9	117.1	2.39468	0.253888	0.40674
K03598	49.1	117	2.38289	0.255969	0.40674
K03599	50.3	120.7	2.3996	0.23772	0.40674
K03600	50.3	120.5	2.39563	0.238436	0.40674
K03601	18311.1	17416.2	0.951128	0.245709	0.40674
K03602	18168.9	16986.8	0.934938	0.118747	0.328602
K03603	37.3	12.1	0.324397	0.248391	0.40674
K03604	805.2	913.5	1.1345	0.368541	0.49817
K03605	21.4	67.7	3.16355	0.000262696	0.0155034
K03606	261.6	414.8	1.58563	0.00241234	0.0479484
K03607	48.5	116.2	2.39588	0.256562	0.40674
K03608	5772.1	5891.1	1.02062	0.783848	0.848079
K03609	15080.8	14114.7	0.935938	0.276204	0.41241
K03610	8130.5	7577.8	0.932021	0.329666	0.46056
K03611	63.9	145.7	2.28013	0.163827	0.38748
K03612	16409.9	15222.9	0.927666	0.11872	0.328602
K03613	17076.1	15920.1	0.932303	0.123218	0.334485
K03614	16602.7	15329.6	0.92332	0.0797098	0.25514
K03615	17555.4	16374.7	0.932744	0.137676	0.352728
K03616	600.2	885	1.47451	0.17268	0.397764
K03617	17199.2	16289.2	0.947091	0.237053	0.40674
K03620	27.7	70.9	2.55957	6.67481e-06	0.00298237
K03621	17872.1	16706	0.934753	0.143697	0.361419
K03623	79.1	96.4	1.21871	0.459026	0.580177
K03624	25118.5	23754.9	0.945713	0.256008	0.40674
K03625	18747.2	17737	0.946115	0.200469	0.40674
K03628	11726.1	11699.9	0.997766	0.969205	0.9774
K03629	18222.8	17370.6	0.953234	0.268201	0.410406
K03630	18870.1	18280.5	0.968755	0.465487	0.584945
K03631	17878.2	16786.2	0.93892	0.161928	0.386224
K03632	48.3	116.2	2.4058	0.255246	0.40674
K03633	48.3	116.2	2.4058	0.255246	0.40674
K03634	53.5	134.8	2.51963	0.174054	0.397945
K03635	159.4	406.1	2.54768	0.0201464	0.104169
K03636	144	405.9	2.81875	0.0147938	0.0873164
K03637	6398.9	6233	0.974074	0.731446	0.804808
K03638	88.8	41.6	0.468468	0.0056266	0.0662469
K03639	7710.8	7626.3	0.989041	0.872045	0.913818
K03640	577.4	1068.7	1.85088	0.0130948	0.0868583
K03641	84	238.1	2.83452	0.0126904	0.0868583
K03642	384.4	960.8	2.49948	0.0101848	0.0868583
K03643	52.4	123.1	2.34924	0.235118	0.40674
K03644	2897.8	2952.1	1.01874	0.879617	0.91883
K03645	48.3	116.4	2.40994	0.253662	0.40674
K03646	50.5	120	2.37624	0.244829	0.40674
K03647	245.6	181	0.736971	0.340571	0.470918
K03648	9009.1	9327.6	1.03535	0.569314	0.670517
K03649	820.8	700.3	0.853192	0.214623	0.40674
K03650	18705.2	17764	0.949682	0.22375	0.40674
K03651	49.8	120.3	2.41566	0.237852	0.40674
K03652	921	1666.8	1.80977	6.01125e-05	0.007937
K03654	12374.3	13475	1.08895	0.336368	0.467704
K03655	31969.2	30333.8	0.948845	0.238429	0.40674
K03656	50	120.9	2.418	0.234038	0.40674
K03657	39969.3	38374.1	0.960089	0.412808	0.538706
K03658	327.2	439.4	1.34291	0.0192465	0.100801
K03660	14808.9	14761.3	0.996786	0.957435	0.969764
K03664	18747.1	17736	0.946066	0.200075	0.40674
K03665	17371.4	16736.3	0.96344	0.406868	0.534143
K03666	10054.5	8975.7	0.892705	0.0586644	0.20834
K03667	336.6	406.8	1.20856	0.411369	0.537586
K03668	158.7	56.4	0.355388	0.0114627	0.0868583
K03669	20.6	280.8	13.6311	0.0140652	0.0868583
K03670	20.2	281.1	13.9158	0.0137951	0.0868583
K03671	30888.9	30125.4	0.975282	0.603817	0.699784
K03673	52.9	124.5	2.3535	0.22797	0.40674
K03674	48.3	116.1	2.40373	0.255793	0.40674
K03675	37.4	12.8	0.342246	0.259013	0.407959
K03676	67.6	75.7	1.11982	0.521184	0.629165
K03680	83.9	99.3	1.18355	0.160486	0.384273
K03683	49	118.9	2.42653	0.240144	0.40674
K03684	189.2	522.9	2.76374	0.0232396	0.111047
K03685	18761.5	17740.1	0.945559	0.195025	0.40674
K03686	31887.7	29261.2	0.917633	0.128203	0.340248
K03687	18362.3	17162.4	0.934654	0.124312	0.334485
K03688	7240.5	6881.6	0.950432	0.44189	0.566853
K03690	49.5	119.5	2.41414	0.239808	0.40674
K03694	294.8	181.4	0.615332	0.070064	0.235051
K03695	18769.8	17713.2	0.943707	0.182255	0.40674
K03696	18080.2	17008.5	0.940725	0.169162	0.393082
K03697	8955.1	7958	0.888656	0.038514	0.152775
K03698	5692.4	6422.6	1.12828	0.174784	0.3989
K03699	12468.2	12242.6	0.981906	0.668951	0.753998
K03700	5125.6	5153.7	1.00548	0.956835	0.969716
K03701	22748.5	22010.3	0.96755	0.483077	0.596505
K03702	18761.7	17739.9	0.945538	0.194785	0.40674
K03703	18448.2	17263.5	0.935782	0.129941	0.342893
K03704	17183.7	16692.8	0.971432	0.658552	0.744091
K03705	15217.6	14102.6	0.92673	0.202793	0.40674
K03706	4394.2	4520.5	1.02874	0.795816	0.858014
K03707	3602	3030.7	0.841394	0.0040278	0.0577255
K03708	4990	4409.8	0.883727	0.0336979	0.138732
K03709	250.6	530	2.11492	0.0107532	0.0868583
K03710	23227.2	21521.4	0.92656	0.199814	0.40674
K03711	27682.8	25864.3	0.934309	0.113644	0.319987
K03712	14297.4	14187.9	0.992341	0.915792	0.943087
K03715	229.8	112.2	0.488251	0.061271	0.215527
K03716	5757.6	5351.4	0.92945	0.195548	0.40674
K03717	54.7	289.1	5.28519	0.0294879	0.125519
K03718	3569.5	3614.8	1.01269	0.933386	0.954294
K03719	5383.1	5190.1	0.964147	0.513001	0.622437
K03720	248.5	80.3	0.323139	0.00803751	0.0819108
K03721	55.9	73.7	1.31843	0.438103	0.562775
K03722	4837.9	5107.3	1.05569	0.462408	0.583057
K03723	16186.7	15534.5	0.959708	0.320272	0.450379
K03724	709.1	1042.5	1.47017	0.0478441	0.179391
K03727	86.1	10	0.116144	0.0801091	0.255975
K03732	260.8	187.3	0.718175	0.369574	0.499384
K03733	3662.7	4094.4	1.11786	0.382961	0.512046
K03734	24894.1	24246.9	0.974002	0.556812	0.66021
K03735	3200	2467.1	0.770969	3.39092e-05	0.00661041
K03736	3200	2467.5	0.771094	3.39729e-05	0.00661041
K03737	21481.3	19851	0.924106	0.0651395	0.224856
K03738	140.2	271.8	1.93866	4.61336e-05	0.00714148
K03739	105.9	116.9	1.10387	0.46489	0.584627
K03740	105.7	116.3	1.10028	0.480429	0.594992
K03741	11361.5	10041.1	0.883783	0.0291811	0.125154
K03742	16592.5	15348.1	0.925002	0.0817047	0.257732
K03743	983.3	953.5	0.969694	0.916419	0.943375
K03744	9043.9	8390.7	0.927775	0.400804	0.528261
K03745	51.6	131.4	2.54651	0.180162	0.404652
K03746	51.7	121.1	2.34236	0.244698	0.40674
K03748	57.3	146.3	2.55323	0.14728	0.366663
K03749	49.3	117.5	2.38337	0.254647	0.40674
K03750	1931	2630.2	1.36209	0.00271467	0.0496839
K03752	766.3	1110.3	1.44891	0.0342867	0.140686
K03753	491.6	575.6	1.17087	0.287014	0.421905
K03758	158.6	35.9	0.226356	0.0773671	0.2509
K03762	54.9	43.4	0.790528	0.581259	0.679821
K03763	18704.5	17393.9	0.929931	0.252395	0.40674
K03764	48.1	116.1	2.41372	0.254078	0.40674
K03767	139.3	70.7	0.507538	0.210252	0.40674
K03768	20588.9	20506.7	0.996008	0.932896	0.954058
K03769	5645.4	4905.2	0.868884	0.0428924	0.164154
K03770	3717.2	4400.4	1.18379	0.315829	0.447192
K03771	3266.4	3571.5	1.09341	0.560443	0.663239
K03772	669.6	717.6	1.07168	0.753366	0.822319
K03773	3110.6	3120	1.00302	0.985477	0.990029
K03774	56.3	55.6	0.987567	0.978693	0.98482
K03775	3527.2	3423.6	0.970628	0.839691	0.891027
K03776	38	16.9	0.444737	0.327621	0.458446
K03777	39.3	14.6	0.371501	0.25958	0.407959
K03778	3385.4	3677.6	1.08631	0.41089	0.53734
K03779	2158.9	1986.4	0.920098	0.578762	0.678833
K03780	2357.4	2241.5	0.950836	0.715648	0.790721
K03781	3070.6	2649.7	0.862926	0.276085	0.41241
K03782	236.2	496.8	2.1033	0.0130335	0.0868583
K03783	16014.9	14805.5	0.924483	0.0809562	0.257566
K03784	8410.9	7822.9	0.930091	0.249597	0.40674
K03785	7163.4	7277.6	1.01594	0.840018	0.891118
K03786	14528	13186.7	0.907675	0.0281647	0.122644
K03787	4193.9	4367.1	1.0413	0.72874	0.80284
K03788	38	12.8	0.336842	0.246745	0.40674
K03789	13624.6	12815.1	0.940585	0.269325	0.410625
K03790	809.8	850	1.04964	0.762306	0.830117
K03795	34.5	281.4	8.15652	0.018531	0.0987163
K03796	40.1	27.8	0.693267	0.564953	0.666443
K03797	23628.1	22897.4	0.969075	0.607371	0.703242
K03798	30790	29181.5	0.947759	0.304055	0.437059
K03799	298.6	351.1	1.17582	0.553813	0.657286
K03800	2539.6	3538	1.39313	0.00139537	0.0380891
K03801	2784.8	2578.3	0.925847	0.56541	0.666769
K03802	26.7	63.6	2.38202	0.000136423	0.0125553
K03803	6097.5	5096.8	0.835884	0.0320062	0.132802
K03804	48.3	116.2	2.4058	0.255246	0.40674
K03806	50.2	120.5	2.4004	0.238637	0.40674
K03808	105.1	409	3.89153	0.0394813	0.155156
K03809	787.4	909.8	1.15545	0.416563	0.542096
K03810	82.9	77.7	0.937274	0.65531	0.741577
K03811	874.8	1438.7	1.6446	0.0132967	0.0868583
K03812	36.7	11.4	0.310627	0.244733	0.40674
K03813	799.5	634.5	0.793621	0.122815	0.334183
K03814	530.8	832.4	1.5682	0.109489	0.311875
K03816	14487.3	13631.5	0.940928	0.219626	0.40674
K03817	124.3	48.9	0.393403	0.00209545	0.0448419
K03820	3061.3	2928	0.956456	0.719022	0.7935
K03823	16534.2	15423	0.932794	0.124506	0.334764
K03824	38.7	23	0.594315	0.478659	0.594046
K03825	874	703.7	0.805149	0.134934	0.349085
K03826	2829.3	3022.8	1.06839	0.554668	0.658089
K03827	3086.8	2793.3	0.904918	0.434312	0.55946
K03828	72.8	328.3	4.50962	0.0198889	0.103127
K03830	1189.2	1153.6	0.970064	0.771006	0.836689
K03831	55.7	291.9	5.24057	0.0281002	0.122508
K03832	3609.7	4065.2	1.12619	0.478454	0.594046
K03833	2492.7	2456.7	0.985558	0.896457	0.928413
K03834	49.1	117.3	2.389	0.252521	0.40674
K03835	48.9	117.5	2.40286	0.249989	0.40674
K03837	51.2	124.6	2.43359	0.218167	0.40674
K03839	3236	3301.9	1.02036	0.896061	0.928413
K03840	36.9	11.3	0.306233	0.241926	0.40674
K03841	44.1	37.5	0.85034	0.764254	0.831503
K03851	18	53.5	2.97222	0.000424513	0.0191393
K03852	17.9	52.9	2.95531	0.000483897	0.0210467
K03855	18.9	51.6	2.73016	0.000116427	0.0119564
K03856	17471.4	15549	0.889969	0.0308512	0.129316
K03885	3076.3	3273.4	1.06407	0.52439	0.6319
K03892	38612.7	35102.7	0.909097	0.0770613	0.250128
K03919	38.8	14.2	0.365979	0.255003	0.40674
K03923	40.1	24.1	0.600998	0.474384	0.591501
K03924	19118.5	19067.4	0.997327	0.957727	0.969786
K03925	14485.7	13081.9	0.903091	0.0666867	0.228278
K03926	143.6	402.8	2.80501	0.016583	0.0928898
K03927	3973.3	3566.5	0.897617	0.176369	0.401006
K03928	260.9	416.3	1.59563	0.00377655	0.0567558
K03930	479	700.8	1.46305	0.259728	0.407959
K03932	125	55.5	0.444	0.00371737	0.0560943
[truncated: 1,699 more rows]
